# Supplementary material for: (E)-4-Amino-N′-(2-hy­droxy-5-methyl­benzyl­idene)benzohydrazide
Source: Acta Crystallogr Sect E Struct Rep Online. 2012 Jun 23;68(Pt 7):o2185–6. doi: 10.1107/S1600536812027948 (PMC3393987; doi:10.1107/S1600536812027948)
Supplement: Supplementary file 2 [file e-68-o2185-Isup2.hkl]

# 
# h,k,l, Fc-squared, Fo-squared, sigma(Fo-squared) and status flag 
# 
data_I
_shelx_title ' L29IRN_0m in P-1   YELLOW PRISM' 
_shelx_refln_list_code          4 
_shelx_F_calc_maximum      175.08 
_exptl_crystal_F_000       568.00 
_reflns_d_resolution_high  0.7784 
 
loop_ 
 _symmetry_equiv_pos_as_xyz 
 'x, y, z' 
 '-x, -y, -z' 
 
_cell_length_a    10.2717 
_cell_length_b    11.5668 
_cell_length_c    11.9152 
_cell_angle_alpha  94.544 
_cell_angle_beta  100.583 
_cell_angle_gamma  95.880 
 
_shelx_F_squared_multiplier     1.000 
 
loop_ 
 _refln_index_h 
 _refln_index_k 
 _refln_index_l 
 _refln_F_squared_calc 
 _refln_F_squared_meas 
 _refln_F_squared_sigma 
 _refln_observed_status 
   1   0   0        7.41       -0.31      0.31 o 
   2   0   0    10149.63     9426.11     81.53 o 
   3   0   0      361.04      357.35      3.66 o 
   4   0   0     1339.66     1339.92     13.65 o 
   5   0   0      159.56      155.62      2.98 o 
   6   0   0      299.15      293.81      5.62 o 
   7   0   0      108.45       99.92      3.01 o 
   8   0   0      187.68      182.13      4.52 o 
   9   0   0        1.09       -0.90      0.90 o 
  10   0   0       36.13       40.99      4.16 o 
  11   0   0        0.73        4.04      2.12 o 
  12   0   0        0.88        5.50      3.23 o 
 -12   1   0        1.40       -2.50      2.50 o 
 -11   1   0       16.23       21.16      3.49 o 
 -10   1   0        5.70        8.23      2.39 o 
  -9   1   0        0.30       -0.03      1.00 o 
  -8   1   0       35.06       34.64      2.12 o 
  -7   1   0        1.27        0.73      0.81 o 
  -6   1   0       76.95       84.64      2.44 o 
  -5   1   0        2.39        2.08      0.58 o 
  -4   1   0       70.87       88.73      1.65 o 
  -3   1   0      828.46      764.96      7.28 o 
  -2   1   0     3974.48     4057.24     36.67 o 
  -1   1   0      783.26      735.26      7.77 o 
   0   1   0      116.95      107.35      3.24 o 
   1   1   0      122.06       96.65      1.14 o 
   2   1   0     3393.56     3334.50     28.68 o 
   3   1   0      504.39      516.83      4.99 o 
   4   1   0      525.92      613.55      6.55 o 
   5   1   0      454.31      501.15      6.85 o 
   6   1   0        8.77        6.50      1.04 o 
   7   1   0       32.12       28.03      1.89 o 
   8   1   0       28.35       35.75      2.68 o 
   9   1   0       12.22       15.31      1.73 o 
  10   1   0       10.58        7.66      3.13 o 
  11   1   0       10.84       11.41      2.84 o 
  12   1   0        1.41        2.33      2.95 o 
 -12   2   0        1.94        1.51      3.02 o 
 -11   2   0        0.20        0.51      2.12 o 
 -10   2   0       51.47       42.43      4.92 o 
  -9   2   0        7.80        4.20      1.19 o 
  -8   2   0       10.63       10.02      1.31 o 
  -7   2   0        3.02        2.00      0.90 o 
  -6   2   0      531.09      551.70      8.14 o 
  -5   2   0      315.72      263.91      4.53 o 
  -4   2   0      352.19      333.10      5.09 o 
  -3   2   0       41.99       48.63      1.47 o 
  -2   2   0       45.30       89.50      1.64 o 
  -1   2   0     1157.59     1103.69     11.87 o 
   0   2   0       84.50       84.88      1.28 o 
   1   2   0     3551.61     3494.03     31.21 o 
   2   2   0     2702.78     2548.35     22.26 o 
   3   2   0      244.96      214.70      2.83 o 
   4   2   0      157.11      158.89      2.95 o 
   5   2   0      212.48      228.10      4.27 o 
   6   2   0       56.42       65.76      3.76 o 
   7   2   0        4.47        6.65      1.15 o 
   8   2   0       43.75       38.65      2.30 o 
   9   2   0       56.65       53.58      3.90 o 
  10   2   0       36.36       33.09      3.80 o 
  11   2   0        0.22        2.84      2.44 o 
  12   2   0        0.00       -3.08      3.08 o 
 -12   3   0        6.13        6.81      3.40 o 
 -11   3   0        9.76       16.18      3.24 o 
 -10   3   0       24.16       20.95      3.02 o 
  -9   3   0        0.74        2.87      1.16 o 
  -8   3   0        7.67        8.14      1.22 o 
  -7   3   0       65.63       60.51      2.57 o 
  -6   3   0       87.64      107.23      3.03 o 
  -5   3   0      648.62      684.88     10.30 o 
  -4   3   0     4198.62     4226.48     48.02 o 
  -3   3   0     2621.49     2593.49     30.09 o 
  -2   3   0     1088.67     1034.34     11.47 o 
  -1   3   0       27.13       29.04      0.89 o 
   0   3   0     1534.26     1523.05     14.05 o 
   1   3   0      711.25      699.57      6.61 o 
   2   3   0     1719.47     1697.14     14.36 o 
   3   3   0      684.45      726.08      8.90 o 
   4   3   0      526.32      562.41      6.85 o 
   5   3   0       92.76      121.41      2.86 o 
   6   3   0       56.76       50.47      3.42 o 
   7   3   0        0.61        0.69      0.81 o 
   8   3   0        6.81        5.72      1.30 o 
   9   3   0        4.47        4.62      1.94 o 
  10   3   0      339.64      346.25     10.55 o 
  11   3   0       48.97       42.99      7.81 o 
  12   3   0        0.08       -0.03      2.28 o 
 -12   4   0       36.52       40.87      5.69 o 
 -11   4   0       89.09      101.28      6.95 o 
 -10   4   0       81.91       89.20      5.07 o 
  -9   4   0        3.69        3.35      1.34 o 
  -8   4   0       19.15       25.99      3.00 o 
  -7   4   0      107.56      116.38      4.25 o 
  -6   4   0        0.01        0.18      0.72 o 
  -5   4   0       41.62       46.38      1.95 o 
  -4   4   0        1.14        4.08      0.85 o 
  -3   4   0      175.46      142.42      3.29 o 
  -2   4   0      102.73       88.81      2.25 o 
  -1   4   0        2.19        6.47      0.68 o 
   0   4   0       96.09       95.97      1.48 o 
   1   4   0     3334.96     3432.98     33.35 o 
   2   4   0      904.25      891.90     10.41 o 
   3   4   0        1.39        2.00      0.58 o 
   4   4   0      248.80      225.99      4.35 o 
   5   4   0        6.33       11.61      1.24 o 
   6   4   0        8.63        6.27      1.15 o 
   7   4   0        2.54        3.61      1.02 o 
   8   4   0      134.13      112.85      3.54 o 
   9   4   0        7.73        3.17      1.64 o 
  10   4   0        0.92       -1.17      1.95 o 
  11   4   0       16.35       21.30      3.14 o 
 -12   5   0        4.01        3.62      3.69 o 
 -11   5   0      123.41      131.44      7.05 o 
 -10   5   0        7.94       13.36      2.04 o 
  -9   5   0       94.49       84.38      4.90 o 
  -8   5   0        3.99        2.14      1.19 o 
  -7   5   0        1.03        0.33      1.11 o 
  -6   5   0        0.99        1.20      0.82 o 
  -5   5   0        7.31        3.56      0.88 o 
  -4   5   0      250.64      260.81      5.19 o 
  -3   5   0      533.87      532.10      7.28 o 
  -2   5   0      415.83      417.16      5.10 o 
  -1   5   0      125.27      118.38      2.47 o 
   0   5   0        0.37        2.01      0.26 o 
   1   5   0        0.29        0.09      0.44 o 
   2   5   0        1.26        0.36      0.70 o 
   3   5   0       15.72       14.33      1.02 o 
   4   5   0        0.08       -0.66      0.66 o 
   5   5   0        1.69        3.64      0.82 o 
   6   5   0       29.63       25.36      1.69 o 
   7   5   0        8.89        5.70      1.39 o 
   8   5   0       39.70       42.49      3.16 o 
   9   5   0        1.70       -0.98      2.10 o 
  10   5   0        0.89       -2.05      2.05 o 
  11   5   0        3.55        9.09      3.18 o 
 -12   6   0       12.87        9.23      5.23 o 
 -11   6   0       19.11       21.54      2.83 o 
 -10   6   0        0.78        2.53      1.21 o 
  -9   6   0      191.53      179.56     12.32 o 
  -8   6   0       31.96       30.01      3.29 o 
  -7   6   0       38.23       36.10      2.36 o 
  -6   6   0      412.56      421.87      7.28 o 
  -5   6   0      265.93      290.17      6.97 o 
  -4   6   0        1.20        2.20      0.68 o 
  -3   6   0       53.11       47.71      1.33 o 
  -2   6   0        1.71        3.18      0.78 o 
  -1   6   0      148.30      155.83      3.14 o 
   0   6   0      730.00      703.67      8.68 o 
   1   6   0       43.35       43.40      1.54 o 
   2   6   0      249.53      264.03      4.76 o 
   3   6   0       10.11        7.30      0.96 o 
   4   6   0        2.48        3.10      0.84 o 
   5   6   0        3.76        5.39      1.05 o 
   6   6   0       11.92       12.72      1.34 o 
   7   6   0        7.64        8.46      1.41 o 
   8   6   0        0.03        0.39      1.36 o 
   9   6   0        6.11        7.30      1.70 o 
  10   6   0       26.44       18.89      3.84 o 
  11   6   0        3.92        4.19      3.07 o 
 -12   7   0        3.84        6.46      4.62 o 
 -11   7   0        2.12        0.47      2.43 o 
 -10   7   0       50.81       46.97      2.65 o 
  -9   7   0      130.41      132.32      3.93 o 
  -8   7   0       11.44       11.64      1.39 o 
  -7   7   0        1.10        0.95      0.82 o 
  -6   7   0        1.89        2.48      0.87 o 
  -5   7   0        4.60        5.81      1.38 o 
  -4   7   0      160.28      169.10      3.39 o 
  -3   7   0       40.36       40.83      1.93 o 
  -2   7   0      164.45      187.91      3.80 o 
  -1   7   0     1012.76     1017.63     13.98 o 
   0   7   0       77.66       70.20      3.03 o 
   1   7   0        0.11        0.33      0.56 o 
   2   7   0       46.93       48.49      1.45 o 
   3   7   0      195.64      208.45      4.80 o 
   4   7   0        7.30       10.97      1.32 o 
   5   7   0        0.55        1.52      1.33 o 
   6   7   0       17.20       17.21      1.65 o 
   7   7   0        2.14        3.31      1.17 o 
   8   7   0       10.64       10.51      1.88 o 
   9   7   0        2.81        6.46      1.87 o 
  10   7   0        3.85        3.42      7.23 o 
 -11   8   0        3.25        4.94      3.40 o 
 -10   8   0        1.92        0.94      1.82 o 
  -9   8   0        6.71        5.44      1.65 o 
  -8   8   0       20.67       19.84      2.57 o 
  -7   8   0        0.21       -0.78      0.85 o 
  -6   8   0        1.26        1.60      0.74 o 
  -5   8   0        0.42       -0.38      0.53 o 
  -4   8   0      278.01      258.33      8.00 o 
  -3   8   0      206.24      198.21      5.10 o 
  -2   8   0        0.01        0.50      0.93 o 
  -1   8   0      115.69      117.22      4.19 o 
   0   8   0       71.87       67.53      3.19 o 
   1   8   0        0.04       -0.12      0.49 o 
   2   8   0       13.39       13.86      1.13 o 
   3   8   0       38.10       36.53      1.62 o 
   4   8   0        0.19        1.40      0.79 o 
   5   8   0       25.12       22.04      1.61 o 
   6   8   0        5.11        4.24      1.13 o 
   7   8   0        1.59        1.08      1.03 o 
   8   8   0        5.50        6.66      1.43 o 
   9   8   0       37.44       37.80      7.54 o 
 -11   9   0        3.38        0.00      4.31 o 
 -10   9   0        0.21        0.87      3.23 o 
  -9   9   0        1.98        2.21      1.77 o 
  -8   9   0        0.03        0.39      1.41 o 
  -7   9   0       10.69       12.62      2.93 o 
  -6   9   0       17.21       13.83      2.16 o 
  -5   9   0        0.76        0.86      1.73 o 
  -4   9   0       74.63       84.62      9.43 o 
  -3   9   0       56.47       68.80      3.62 o 
  -2   9   0       26.60       25.06      2.34 o 
  -1   9   0        6.32        3.88      1.68 o 
   0   9   0        0.20        1.53      1.22 o 
   1   9   0       17.53       16.96      2.09 o 
   2   9   0       13.94       16.98      1.21 o 
   3   9   0       35.34       33.11      2.07 o 
   4   9   0      465.03      465.14      7.58 o 
   5   9   0      120.33      123.51      3.25 o 
   6   9   0       13.22        8.65      1.27 o 
   7   9   0        1.56        0.20      1.12 o 
   8   9   0       24.53       28.82      2.85 o 
   9   9   0       68.80       84.69      7.54 o 
 -10  10   0        1.42        0.00      1.90 o 
  -9  10   0        1.35       -0.19      1.82 o 
  -8  10   0        2.84        1.48      1.69 o 
  -7  10   0        3.55        1.61      1.46 o 
  -6  10   0       12.09        9.24      2.14 o 
  -5  10   0        5.03        5.61      2.00 o 
  -4  10   0       11.20       11.97      2.44 o 
  -3  10   0        0.00       -0.37      1.35 o 
  -2  10   0        0.04       -1.19      1.19 o 
  -1  10   0       67.00       63.91      4.96 o 
   0  10   0       28.71       29.78      3.03 o 
   1  10   0       19.79       23.78      5.20 o 
   2  10   0       90.75       91.72      4.00 o 
   3  10   0       16.20       16.19      1.97 o 
   4  10   0        1.88        2.66      1.28 o 
   5  10   0        6.57        7.40      1.55 o 
   6  10   0        0.33        0.25      1.46 o 
   7  10   0        5.89        4.97      3.54 o 
   8  10   0       49.07       55.29      6.20 o 
  -9  11   0        1.50        1.60      2.10 o 
  -8  11   0        3.09        3.11      2.14 o 
  -7  11   0        3.05        1.71      1.82 o 
  -6  11   0        7.79        8.56      2.28 o 
  -5  11   0        0.41       -0.74      1.54 o 
  -4  11   0        2.43        2.32      1.76 o 
  -3  11   0        9.98        8.49      3.23 o 
  -2  11   0        2.10       -0.62      1.54 o 
  -1  11   0        0.90        0.98      1.54 o 
   0  11   0       59.13       54.94      8.77 o 
   1  11   0       79.72       87.86      9.68 o 
   2  11   0       38.27       33.07      4.61 o 
   3  11   0        0.01       -0.21      1.24 o 
   4  11   0        2.63        2.83      1.73 o 
   5  11   0       70.91       93.55     13.42 o 
   6  11   0       22.85       25.23      5.23 o 
   7  11   0       16.91       27.70      5.54 o 
  -8  12   0        1.58        0.45      1.99 o 
  -7  12   0       11.31       13.09      2.84 o 
  -6  12   0        0.81       -0.14      1.76 o 
  -5  12   0        1.24        0.84      3.23 o 
  -4  12   0        0.01        0.16      1.76 o 
  -3  12   0        0.66        0.12      1.70 o 
  -2  12   0        1.46       -1.60      3.85 o 
  -1  12   0        5.64        3.20      2.46 o 
   0  12   0       19.97       20.43      3.54 o 
   1  12   0        0.29       -0.36      1.76 o 
   2  12   0        4.07        2.95      2.15 o 
   3  12   0       12.02       12.62      2.88 o 
   4  12   0        0.49       -0.11      2.77 o 
   5  12   0       12.08        7.69      3.39 o 
   6  12   0       30.05       25.54      5.54 o 
  -7  13   0        9.49        8.38      6.15 o 
  -6  13   0        5.57        5.50      3.54 o 
  -5  13   0        0.06       -2.77      2.77 o 
  -4  13   0        0.01       -1.05      1.54 o 
  -3  13   0        0.02       -1.38      1.38 o 
  -2  13   0        1.27        1.44      3.08 o 
  -1  13   0        2.32       10.46      4.31 o 
   0  13   0        0.00       -0.85      1.85 o 
   1  13   0        9.02        6.14      2.46 o 
   2  13   0        0.60       -3.39      3.39 o 
   3  13   0        0.86        0.91      2.14 o 
   4  13   0       13.94       10.16      3.69 o 
  -5  14   0        7.47        7.14      2.56 o 
  -4  14   0        0.00       -1.34      3.54 o 
  -3  14   0        1.14        2.90      2.22 o 
  -2  14   0        1.13       -0.77      2.14 o 
  -1  14   0        0.04       -0.31      1.92 o 
   0  14   0        1.52       -1.25      2.62 o 
   1  14   0        1.85        5.81      2.37 o 
   2  14   0        0.99       -2.05      2.05 o 
  -2 -14   1        0.00       -2.92      4.77 o 
  -1 -14   1        0.97        1.67      2.22 o 
   0 -14   1        0.77       -0.03      1.99 o 
   1 -14   1        5.36        0.35      5.54 o 
   2 -14   1       17.47       26.17      3.90 o 
   3 -14   1       15.07       13.59      3.07 o 
   4 -14   1       16.78       21.11      3.62 o 
   5 -14   1       12.72       11.02      3.85 o 
  -4 -13   1        0.01       -1.00      3.23 o 
  -3 -13   1        0.59       -1.25      1.99 o 
  -2 -13   1        0.00        1.82      2.14 o 
  -1 -13   1        0.11        0.92      1.92 o 
   0 -13   1        2.51        1.65      5.08 o 
   1 -13   1        0.09        0.00      1.82 o 
   2 -13   1        0.17       -0.22      1.76 o 
   3 -13   1        0.28       -1.58      1.58 o 
   4 -13   1        2.74        3.80      2.28 o 
   5 -13   1        9.68       11.34      4.00 o 
   6 -13   1       24.10       30.09      3.98 o 
   7 -13   1       32.44       33.14      5.23 o 
  -6 -12   1        3.09       -0.31      2.77 o 
  -5 -12   1        2.05        1.33      2.31 o 
  -4 -12   1       22.47       20.47      5.08 o 
  -3 -12   1        2.21        0.96      1.92 o 
  -2 -12   1        0.50        0.44      1.92 o 
  -1 -12   1        3.68        5.39      3.85 o 
   0 -12   1        0.32        0.35      1.70 o 
   1 -12   1        0.42        1.30      1.76 o 
   2 -12   1        5.28        3.77      1.99 o 
   3 -12   1        4.72        2.02      1.92 o 
   4 -12   1        6.00        7.06      2.33 o 
   5 -12   1        4.43        5.85      2.22 o 
   6 -12   1        1.91        2.60      4.15 o 
   7 -12   1       25.03       21.11      3.35 o 
   8 -12   1       11.37       12.40      5.39 o 
  -7 -11   1        1.31       -2.46      2.46 o 
  -6 -11   1        2.70       -2.15      2.15 o 
  -5 -11   1        1.04       -1.22      1.22 o 
  -4 -11   1       36.59       34.03      2.93 o 
  -3 -11   1        4.21        8.58      1.73 o 
  -2 -11   1        0.02        1.13      1.22 o 
  -1 -11   1        0.09       -1.23      2.15 o 
   0 -11   1        2.50        1.91      1.54 o 
   1 -11   1        2.65        1.08      1.74 o 
   2 -11   1        1.02        1.73      2.31 o 
   3 -11   1       12.67       11.28      3.23 o 
   4 -11   1        4.07        3.15      2.00 o 
   5 -11   1        4.30        4.31      1.76 o 
   6 -11   1        4.29        1.52      1.76 o 
   7 -11   1       24.16       23.67      3.30 o 
   8 -11   1        0.67       -2.00      2.00 o 
   9 -11   1        2.40       -0.12      4.00 o 
  -8 -10   1       11.57        5.85      4.00 o 
  -7 -10   1        6.34        9.85      3.69 o 
  -6 -10   1        6.83        8.03      1.67 o 
  -5 -10   1        4.97        3.93      1.32 o 
  -4 -10   1        7.49        6.01      2.04 o 
  -3 -10   1      207.25      203.08      5.53 o 
  -2 -10   1       28.78       27.49      2.29 o 
  -1 -10   1        0.34       -1.00      1.00 o 
   0 -10   1       10.34        8.12      1.97 o 
   1 -10   1       41.44       42.86      3.51 o 
   2 -10   1       32.68       28.47      3.18 o 
   3 -10   1       32.22       30.18      3.24 o 
   4 -10   1        6.44        4.50      1.70 o 
   5 -10   1        9.09       11.90      2.33 o 
   6 -10   1       23.65       20.20      2.79 o 
   7 -10   1        0.95       -0.32      5.23 o 
   8 -10   1       38.69       43.04      3.54 o 
   9 -10   1       22.69       22.20      2.87 o 
  10 -10   1        3.23       -2.15      3.39 o 
  -9  -9   1        3.86        2.77      3.39 o 
  -8  -9   1        9.15        8.63      4.31 o 
  -7  -9   1        7.76        7.04      1.71 o 
  -6  -9   1       27.92       25.62      3.20 o 
  -5  -9   1       32.73       31.97      4.00 o 
  -4  -9   1       12.99       11.80      1.91 o 
  -3  -9   1       19.29       13.48      2.33 o 
  -2  -9   1      288.27      276.43      6.27 o 
  -1  -9   1      228.60      228.75      3.98 o 
   0  -9   1       14.29       16.31      1.52 o 
   1  -9   1       40.49       37.51      3.66 o 
   2  -9   1       35.55       34.99      2.74 o 
   3  -9   1        0.19       -1.11      1.11 o 
   4  -9   1        5.80        7.50      1.79 o 
   5  -9   1       24.50       22.29      2.93 o 
   6  -9   1       11.46       10.67      2.13 o 
   7  -9   1        3.20        2.82      1.51 o 
   8  -9   1       55.95       55.59      3.66 o 
   9  -9   1       10.77       14.35      3.00 o 
  10  -9   1        1.00        5.26      3.15 o 
  11  -9   1        4.99        4.92      4.31 o 
 -10  -8   1        4.04       11.39      4.31 o 
  -9  -8   1        4.60        2.77      2.48 o 
  -8  -8   1       13.24       19.30      3.79 o 
  -7  -8   1        1.07        1.36      1.20 o 
  -6  -8   1        0.36       -0.01      1.38 o 
  -5  -8   1      225.80      216.60      7.51 o 
  -4  -8   1     1176.22     1149.11     18.14 o 
  -3  -8   1     1038.52     1058.78     18.85 o 
  -2  -8   1      207.28      206.41      4.56 o 
  -1  -8   1      402.17      435.77      8.21 o 
   0  -8   1      216.10      213.24      4.53 o 
   1  -8   1       18.86       13.97      1.55 o 
   2  -8   1      147.80      170.06      4.57 o 
   3  -8   1        1.09       -0.03      0.94 o 
   4  -8   1      112.90      119.93      5.95 o 
   5  -8   1        0.97        1.46      0.80 o 
   6  -8   1        5.42        5.95      1.23 o 
   7  -8   1        6.85        7.31      1.39 o 
   8  -8   1       14.96       13.24      1.45 o 
   9  -8   1       33.96       35.81      2.22 o 
  10  -8   1       16.82       15.63      3.50 o 
  11  -8   1        0.01       -2.65      4.31 o 
 -10  -7   1       24.19       23.30      4.50 o 
  -9  -7   1        6.14        7.41      2.02 o 
  -8  -7   1        8.59        8.06      1.52 o 
  -7  -7   1        0.98        0.14      1.07 o 
  -6  -7   1       44.87       42.42      2.99 o 
  -5  -7   1       73.08       81.36      2.91 o 
  -4  -7   1       10.13       10.96      1.27 o 
  -3  -7   1        0.48        0.22      0.73 o 
  -2  -7   1      213.79      212.46      4.43 o 
  -1  -7   1       92.83       78.50      2.95 o 
   0  -7   1      801.53      935.72     10.79 o 
   1  -7   1     1240.29     1322.97     15.79 o 
   2  -7   1      240.90      251.03      4.52 o 
   3  -7   1      178.03      178.90      3.82 o 
   4  -7   1       68.68       65.04      2.63 o 
   5  -7   1       25.87       28.62      1.65 o 
   6  -7   1        0.69        1.64      0.94 o 
   7  -7   1        5.81        3.61      1.01 o 
   8  -7   1        5.22        5.67      1.13 o 
   9  -7   1        7.20        9.38      1.35 o 
  10  -7   1        0.40       -1.26      1.26 o 
  11  -7   1        8.66       15.84      3.55 o 
 -11  -6   1        2.22        8.00      3.17 o 
 -10  -6   1       84.87       77.86      8.62 o 
  -9  -6   1        0.43        2.65      2.10 o 
  -8  -6   1       31.32       26.70      3.61 o 
  -7  -6   1        0.08        0.05      1.04 o 
  -6  -6   1       13.73       14.23      1.49 o 
  -5  -6   1        3.45        3.69      0.97 o 
  -4  -6   1       41.94       47.13      2.08 o 
  -3  -6   1      148.00      147.04      3.16 o 
  -2  -6   1       12.71        9.20      1.05 o 
  -1  -6   1      210.43      209.58      4.40 o 
   0  -6   1      323.38      295.39      4.30 o 
   1  -6   1      262.32      274.90      5.34 o 
   2  -6   1      962.70      926.23     12.23 o 
   3  -6   1      783.57      808.88      9.58 o 
   4  -6   1     1158.46     1209.06     16.21 o 
   5  -6   1       10.02        8.85      0.97 o 
   6  -6   1      149.40      157.80      3.25 o 
   7  -6   1        0.41        0.69      1.15 o 
   8  -6   1       24.87       24.02      1.68 o 
   9  -6   1       38.50       29.98      2.11 o 
  10  -6   1        2.34       -0.07      1.39 o 
  11  -6   1        3.58        7.22      2.87 o 
  12  -6   1        0.37        0.65      2.89 o 
 -11  -5   1        0.13        0.03      2.33 o 
 -10  -5   1        2.55        5.72      2.65 o 
  -9  -5   1        0.00       -1.76      1.76 o 
  -8  -5   1        0.06        0.29      1.88 o 
  -7  -5   1        0.08       -1.01      1.01 o 
  -6  -5   1        1.32        1.07      1.07 o 
  -5  -5   1       10.00        7.42      1.26 o 
  -4  -5   1       25.98       25.98      1.50 o 
  -3  -5   1      128.98      130.51      2.78 o 
  -2  -5   1      769.43      776.56     10.47 o 
  -1  -5   1      823.49      789.73     10.32 o 
   0  -5   1      396.11      457.45      5.66 o 
   1  -5   1      462.49      519.45      6.83 o 
   2  -5   1       14.83       13.16      1.13 o 
   3  -5   1        0.60        1.43      0.62 o 
   4  -5   1       54.26       62.71      1.79 o 
   5  -5   1        3.29        1.47      0.62 o 
   6  -5   1      844.06      860.51     13.39 o 
   7  -5   1      231.87      237.49      4.46 o 
   8  -5   1       94.75       90.79      2.77 o 
   9  -5   1      118.95      123.22      3.57 o 
  10  -5   1      101.31       98.47      5.95 o 
  11  -5   1        0.00       -0.67      2.08 o 
  12  -5   1        5.29        4.64      2.99 o 
 -12  -4   1        5.92        0.95      2.65 o 
 -11  -4   1        0.03        0.91      1.97 o 
 -10  -4   1        2.49        0.80      1.86 o 
  -9  -4   1        3.95        4.44      1.65 o 
  -8  -4   1       88.32       88.13      3.45 o 
  -7  -4   1        0.19       -0.27      0.82 o 
  -6  -4   1        0.50        0.11      0.90 o 
  -5  -4   1       69.72       63.77      2.56 o 
  -4  -4   1       29.84       27.18      1.60 o 
  -3  -4   1      639.94      714.23      9.86 o 
  -2  -4   1      558.76      560.93      7.15 o 
  -1  -4   1     1054.79     1057.56     12.93 o 
   0  -4   1     7134.75     7163.01     73.37 o 
   1  -4   1       91.56      107.50      2.04 o 
   2  -4   1       32.07       32.25      1.10 o 
   3  -4   1       35.72       41.66      1.35 o 
   4  -4   1      397.81      420.11      5.97 o 
   5  -4   1       27.14       25.62      1.95 o 
   6  -4   1        9.92        7.13      0.87 o 
   7  -4   1        8.35       10.90      1.00 o 
   8  -4   1      178.47      185.40      3.93 o 
   9  -4   1        1.84        4.20      0.98 o 
  10  -4   1      162.54      158.08      5.01 o 
  11  -4   1      123.90      134.88      6.71 o 
  12  -4   1       44.43       29.22      5.17 o 
 -12  -3   1        4.14        2.24      1.91 o 
 -11  -3   1        0.49        0.00      1.94 o 
 -10  -3   1       44.33       42.39      3.43 o 
  -9  -3   1        7.12        6.87      1.92 o 
  -8  -3   1       30.89       33.41      2.26 o 
  -7  -3   1       43.69       38.86      2.31 o 
  -6  -3   1      201.92      166.68      4.43 o 
  -5  -3   1       25.25       29.06      1.46 o 
  -4  -3   1      649.57      732.13     10.02 o 
  -3  -3   1     1063.39     1065.28     12.52 o 
  -2  -3   1     5303.90     5153.86     58.07 o 
  -1  -3   1    30652.78    29575.26    286.46 o 
   0  -3   1    25445.13    24016.46    203.03 o 
   1  -3   1     4262.78     4280.64     35.79 o 
   2  -3   1       36.38       39.00      0.83 o 
   3  -3   1        0.39        0.84      0.38 o 
   4  -3   1       36.39       33.65      1.16 o 
   5  -3   1       69.95       66.34      2.11 o 
   6  -3   1       65.69       64.22      2.40 o 
   7  -3   1       27.52       27.16      1.99 o 
   8  -3   1       37.96       39.15      2.36 o 
   9  -3   1       44.01       52.27      2.15 o 
  10  -3   1       80.38       81.01      3.54 o 
  11  -3   1       15.76       18.39      3.34 o 
  12  -3   1       10.38       19.34      6.15 o 
 -12  -2   1       10.47       18.83      4.07 o 
 -11  -2   1        0.00       -1.02      1.75 o 
 -10  -2   1       99.26       89.58      5.88 o 
  -9  -2   1       46.32       43.01      3.93 o 
  -8  -2   1        2.42        5.98      1.32 o 
  -7  -2   1        0.59        1.38      0.88 o 
  -6  -2   1      455.46      450.87      7.20 o 
  -5  -2   1      174.72      173.06      3.41 o 
  -4  -2   1     1138.67     1066.65     12.56 o 
  -3  -2   1        6.84        2.79      0.54 o 
  -2  -2   1     2625.24     2799.29     25.72 o 
  -1  -2   1       68.06       53.76      1.30 o 
   0  -2   1     1766.14     1640.53     14.85 o 
   1  -2   1     5144.43     5015.47     38.19 o 
   2  -2   1       52.07       62.22      1.57 o 
   3  -2   1      444.98      413.66      4.72 o 
   4  -2   1      175.15      190.57      3.07 o 
   5  -2   1      233.08      225.48      4.32 o 
   6  -2   1        2.04        0.41      0.68 o 
   7  -2   1       71.37       71.50      3.09 o 
   8  -2   1       20.87       22.37      2.02 o 
   9  -2   1        5.53       11.67      1.55 o 
  10  -2   1       13.99       14.06      1.90 o 
  11  -2   1       26.65       34.45      4.20 o 
  12  -2   1        7.93        6.19      3.53 o 
 -12  -1   1       14.60       16.95      4.02 o 
 -11  -1   1       34.08       35.41      4.02 o 
 -10  -1   1       18.59       15.44      2.09 o 
  -9  -1   1        1.52        0.09      1.08 o 
  -8  -1   1        3.53        9.17      1.37 o 
  -7  -1   1        5.19        4.25      1.03 o 
  -6  -1   1      955.35      985.31     12.31 o 
  -5  -1   1     1352.92     1424.87     16.49 o 
  -4  -1   1      227.93      213.56      3.56 o 
  -3  -1   1     1769.23     1682.28     15.14 o 
  -2  -1   1       11.62       17.60      1.17 o 
  -1  -1   1     2188.98     2077.14     18.80 o 
   0  -1   1      658.09      643.69      8.48 o 
   1  -1   1     4839.37     4513.85     35.91 o 
   2  -1   1      549.03      544.48      5.18 o 
   3  -1   1      184.23      197.41      2.39 o 
   4  -1   1     1211.12     1246.53     12.64 o 
   5  -1   1        8.21        8.85      0.78 o 
   6  -1   1      134.34      126.93      2.94 o 
   7  -1   1       14.17       14.46      1.27 o 
   8  -1   1       62.14       58.92      3.03 o 
   9  -1   1      126.02      132.87      5.93 o 
  10  -1   1       90.44       84.07      3.97 o 
  11  -1   1        2.29        3.11      2.31 o 
  12  -1   1       86.17      110.85      8.57 o 
 -13   0   1        0.15       -0.62      3.69 o 
 -12   0   1        0.42        4.98      3.10 o 
 -11   0   1       11.40        9.01      2.65 o 
 -10   0   1        2.39        0.34      1.26 o 
  -9   0   1        3.19        3.59      1.16 o 
  -8   0   1       23.51       22.10      1.81 o 
  -7   0   1      633.15      666.11     10.66 o 
  -6   0   1       23.91       39.28      1.74 o 
  -5   0   1     1887.89     1893.85     21.17 o 
  -4   0   1     5751.09     5620.25     55.00 o 
  -3   0   1      338.53      321.07      3.44 o 
  -2   0   1      594.73      546.29      5.24 o 
  -1   0   1      651.85      617.65      7.91 o 
   0   0   1     1327.92     1159.43     18.83 o 
   1   0   1      245.05      245.23      4.04 o 
   2   0   1     3665.12     3576.50     32.32 o 
   3   0   1        2.33        9.00      0.45 o 
   4   0   1        2.22        0.33      0.32 o 
   5   0   1       15.61       20.97      1.34 o 
   6   0   1        6.72        5.97      0.77 o 
   7   0   1       10.58       11.46      1.29 o 
   8   0   1       68.89       67.43      2.68 o 
   9   0   1       23.82       27.46      2.74 o 
  10   0   1        0.02        2.25      1.31 o 
  11   0   1        0.18        2.49      2.25 o 
  12   0   1        3.78        1.93      5.39 o 
 -13   1   1        0.09       -0.43      4.62 o 
 -12   1   1        1.84        3.86      2.73 o 
 -11   1   1        3.77        4.43      2.40 o 
 -10   1   1        3.31        0.06      1.87 o 
  -9   1   1       24.97       23.98      2.58 o 
  -8   1   1       20.20       22.15      2.40 o 
  -7   1   1       64.64       64.75      2.68 o 
  -6   1   1      130.68      147.44      3.18 o 
  -5   1   1       38.82       46.28      1.65 o 
  -4   1   1       14.42       10.32      0.79 o 
  -3   1   1     5499.17     5353.13     48.86 o 
  -2   1   1    10100.29     9848.01     84.85 o 
  -1   1   1     1245.74     1052.46     10.05 o 
   0   1   1      503.44      486.70      4.38 o 
   1   1   1    10997.81    10759.05     86.44 o 
   2   1   1      603.77      582.93      5.39 o 
   3   1   1      260.72      252.21      2.92 o 
   4   1   1      290.91      314.36      5.41 o 
   5   1   1      122.64      117.98      2.77 o 
   6   1   1      265.46      274.35      4.50 o 
   7   1   1        1.00        0.80      0.68 o 
   8   1   1      150.12      137.87      3.64 o 
   9   1   1        7.81        5.89      1.81 o 
  10   1   1       49.33       57.03      3.35 o 
  11   1   1        1.82        0.25      2.36 o 
  12   1   1        9.39       14.26      3.84 o 
 -13   2   1        3.40       12.31      5.54 o 
 -12   2   1       25.82       27.06      5.65 o 
 -11   2   1      122.23      115.48      7.14 o 
 -10   2   1        8.86        4.08      1.51 o 
  -9   2   1       36.67       36.04      2.72 o 
  -8   2   1        5.03        2.14      1.05 o 
  -7   2   1       69.80       72.93      2.53 o 
  -6   2   1        4.57        8.36      0.94 o 
  -5   2   1      206.17      193.60      3.53 o 
  -4   2   1      171.32      195.45      3.15 o 
  -3   2   1     4051.29     3820.33     43.18 o 
  -2   2   1      396.72      382.44      4.45 o 
  -1   2   1     1855.33     1871.40     21.06 o 
   0   2   1      351.46      372.69      3.39 o 
   1   2   1      423.04      401.59      3.34 o 
   2   2   1     1296.16     1204.67     10.27 o 
   3   2   1       61.20       54.39      1.19 o 
   4   2   1      962.95     1000.67     10.56 o 
   5   2   1      232.41      258.94      4.26 o 
   6   2   1      311.00      315.10      5.03 o 
   7   2   1       54.00       58.02      2.36 o 
   8   2   1       34.65       40.92      3.06 o 
   9   2   1        3.91        9.00      1.95 o 
  10   2   1        8.35        5.19      2.16 o 
  11   2   1       15.56       18.66      3.84 o 
  12   2   1       29.21       35.27      5.85 o 
 -13   3   1        4.47        4.92      4.62 o 
 -12   3   1        1.62       -0.84      2.35 o 
 -11   3   1       11.38       12.51      3.87 o 
 -10   3   1       34.09       26.42      2.52 o 
  -9   3   1      226.40      210.63      5.45 o 
  -8   3   1       21.87       15.25      1.52 o 
  -7   3   1       12.78       14.69      1.39 o 
  -6   3   1        7.69        4.87      1.12 o 
  -5   3   1        1.80        2.58      0.96 o 
  -4   3   1       15.65       25.13      1.34 o 
  -3   3   1     1562.44     1568.73     17.48 o 
  -2   3   1     2535.85     2429.22     28.11 o 
  -1   3   1     1326.27     1261.21     14.79 o 
   0   3   1       19.12       22.50      0.70 o 
   1   3   1      835.10      955.45      7.85 o 
   2   3   1     1858.92     1709.64     14.29 o 
   3   3   1      495.33      484.32      5.03 o 
   4   3   1      774.28      844.80      9.31 o 
   5   3   1       65.88       68.68      1.78 o 
   6   3   1       14.18       20.26      1.49 o 
   7   3   1        8.80        6.88      1.10 o 
   8   3   1       35.45       32.00      2.87 o 
   9   3   1       10.82        8.11      2.04 o 
  10   3   1       54.56       53.23      4.54 o 
  11   3   1        5.85        5.71      2.23 o 
  12   3   1        9.84       14.03      2.91 o 
 -12   4   1        1.27        5.96      3.74 o 
 -11   4   1       84.19       82.38      7.52 o 
 -10   4   1      123.95      114.30      4.57 o 
  -9   4   1       15.70       16.36      2.17 o 
  -8   4   1       49.96       51.78      4.07 o 
  -7   4   1       45.42       46.02      2.38 o 
  -6   4   1        2.18        3.62      1.03 o 
  -5   4   1      277.68      324.74      5.59 o 
  -4   4   1      213.05      208.05      4.70 o 
  -3   4   1      103.41      118.47      2.79 o 
  -2   4   1      178.85      156.00      3.42 o 
  -1   4   1        9.63        8.06      0.97 o 
   0   4   1      518.43      486.56      6.18 o 
   1   4   1      149.10      177.91      2.33 o 
   2   4   1       76.03       72.24      1.48 o 
   3   4   1      137.73      137.96      2.85 o 
   4   4   1        0.03        3.41      0.92 o 
   5   4   1       21.18       25.38      1.49 o 
   6   4   1       37.19       43.08      2.15 o 
   7   4   1       56.57       44.67      2.20 o 
   8   4   1      202.26      193.53      5.63 o 
   9   4   1       42.51       47.22      3.80 o 
  10   4   1        0.00        1.54      1.61 o 
  11   4   1        3.16        4.26      2.11 o 
 -12   5   1        7.30       10.43      3.84 o 
 -11   5   1       51.43       51.82      3.48 o 
 -10   5   1       31.84       35.04      3.47 o 
  -9   5   1       62.84       56.67      3.45 o 
  -8   5   1       13.53        8.03      1.57 o 
  -7   5   1       12.57       17.17      1.57 o 
  -6   5   1       11.53       10.63      1.29 o 
  -5   5   1      552.54      551.02      8.38 o 
  -4   5   1       25.92       30.43      3.03 o 
  -3   5   1      395.65      396.68      6.46 o 
  -2   5   1      166.35      141.14      3.52 o 
  -1   5   1      178.56      186.05      4.66 o 
   0   5   1      270.51      255.15      3.97 o 
   1   5   1      402.67      372.29      4.26 o 
   2   5   1      117.46      133.13      2.27 o 
   3   5   1      429.93      446.43      6.09 o 
   4   5   1       45.28       42.20      1.86 o 
   5   5   1       45.19       52.27      2.01 o 
   6   5   1       34.00       37.33      1.88 o 
   7   5   1        6.40       10.34      1.04 o 
   8   5   1       14.44       14.73      1.57 o 
   9   5   1      123.22      124.35      4.58 o 
  10   5   1        9.08        6.74      1.73 o 
  11   5   1       12.51       13.79      3.62 o 
 -12   6   1       69.98       77.12      7.69 o 
 -11   6   1        1.63        4.94      1.91 o 
 -10   6   1       29.54       31.38      2.90 o 
  -9   6   1       51.03       52.89      3.47 o 
  -8   6   1       50.55       58.38      3.24 o 
  -7   6   1        0.57        2.51      1.16 o 
  -6   6   1       12.14       10.44      1.31 o 
  -5   6   1       39.50       37.06      2.04 o 
  -4   6   1        3.14        2.12      0.95 o 
  -3   6   1       14.39       13.07      1.34 o 
  -2   6   1       11.00       10.07      0.98 o 
  -1   6   1       20.09       20.18      1.27 o 
   0   6   1        3.94        2.36      0.70 o 
   1   6   1       16.07       13.44      1.08 o 
   2   6   1       21.05       22.68      1.39 o 
   3   6   1       17.23       15.07      0.92 o 
   4   6   1        1.59        1.01      0.59 o 
   5   6   1       25.30       23.01      1.59 o 
   6   6   1       10.71       10.08      1.01 o 
   7   6   1        4.10        5.60      1.09 o 
   8   6   1      308.66      325.94      7.92 o 
   9   6   1       82.50      111.33      8.90 o 
  10   6   1       23.53       30.23      2.77 o 
 -12   7   1       13.16        4.92      4.31 o 
 -11   7   1       85.30       80.79      3.47 o 
 -10   7   1        7.48       10.14      2.18 o 
  -9   7   1      112.73       98.98      4.48 o 
  -8   7   1       83.69       85.08      4.03 o 
  -7   7   1      107.21      103.35      6.93 o 
  -6   7   1       25.98       24.03      2.31 o 
  -5   7   1       24.93       30.80      3.33 o 
  -4   7   1        0.49       -0.05      0.89 o 
  -3   7   1        2.39        4.81      1.12 o 
  -2   7   1      224.02      254.57      5.20 o 
  -1   7   1       52.36       42.86      2.38 o 
   0   7   1       84.59       79.11      3.01 o 
   1   7   1        6.46        5.43      0.88 o 
   2   7   1       36.56       36.63      1.69 o 
   3   7   1       19.25       20.58      1.36 o 
   4   7   1        1.01        2.03      0.89 o 
   5   7   1       75.76       75.41      2.26 o 
   6   7   1        0.74        2.09      0.82 o 
   7   7   1       30.84       25.56      2.53 o 
   8   7   1        9.19       10.94      1.51 o 
   9   7   1       41.81       43.90      3.26 o 
  10   7   1       13.10       22.59      4.27 o 
 -11   8   1        1.06        0.58      3.69 o 
 -10   8   1        0.24       -0.36      1.45 o 
  -9   8   1        6.34        3.97      1.22 o 
  -8   8   1       43.81       46.17      2.24 o 
  -7   8   1       19.97       16.25      1.56 o 
  -6   8   1       32.13       38.75      3.10 o 
  -5   8   1       15.23       14.35      1.15 o 
  -4   8   1        0.04       -0.14      0.53 o 
  -3   8   1       24.14       25.29      3.78 o 
  -2   8   1        1.25       -0.63      0.87 o 
  -1   8   1      198.33      192.91      4.97 o 
   0   8   1        5.71        7.16      1.33 o 
   1   8   1       38.58       42.67      2.37 o 
   2   8   1       11.53       10.68      0.89 o 
   3   8   1        6.75        8.39      1.12 o 
   4   8   1        0.19        0.94      0.73 o 
   5   8   1       36.65       35.27      1.89 o 
   6   8   1       10.98        9.01      1.29 o 
   7   8   1        5.20        1.48      1.04 o 
   8   8   1        9.69        9.62      1.59 o 
   9   8   1      145.72      156.99      9.04 o 
 -11   9   1        0.14       -3.69      3.69 o 
 -10   9   1        2.56        3.85      2.14 o 
  -9   9   1        0.01        2.07      1.86 o 
  -8   9   1       31.77       31.11      3.06 o 
  -7   9   1        0.10       -0.48      1.34 o 
  -6   9   1       19.29       20.95      2.79 o 
  -5   9   1       11.64       10.00      0.89 o 
  -4   9   1        3.85        1.16      1.20 o 
  -3   9   1      143.85      147.45      4.98 o 
  -2   9   1       76.35       74.27      4.18 o 
  -1   9   1        0.58       -0.11      1.15 o 
   0   9   1       10.35        9.07      2.67 o 
   1   9   1        2.09       -0.09      1.21 o 
   2   9   1        0.23       -0.22      0.98 o 
   3   9   1      122.95      124.57      3.03 o 
   4   9   1        0.77       -0.79      0.79 o 
   5   9   1       59.51       63.11      4.06 o 
   6   9   1        5.80        6.39      1.28 o 
   7   9   1       40.54       44.47      2.54 o 
   8   9   1       22.06       27.96      2.98 o 
 -10  10   1        0.18       -1.12      1.76 o 
  -9  10   1        0.32       -1.62      1.62 o 
  -8  10   1        0.82       -0.86      1.85 o 
  -7  10   1       14.02       14.59      2.56 o 
  -6  10   1       23.11       28.05      4.00 o 
  -5  10   1       15.12       17.11      2.66 o 
  -4  10   1        6.30        7.00      1.99 o 
  -3  10   1       22.13       18.18      2.73 o 
  -2  10   1      102.61      111.62      4.85 o 
  -1  10   1      166.70      177.76      6.19 o 
   0  10   1       95.09      105.96      6.72 o 
   1  10   1      693.50      713.66     17.85 o 
   2  10   1      511.03      538.34     12.59 o 
   3  10   1      236.17      242.98      6.06 o 
   4  10   1        0.56        1.95      2.27 o 
   5  10   1        4.19        4.77      1.58 o 
   6  10   1       10.23       10.04      2.06 o 
   7  10   1        0.03        1.70      2.41 o 
   8  10   1        0.05       -0.34      2.92 o 
  -9  11   1        3.62        1.49      4.15 o 
  -8  11   1        1.02        0.51      3.08 o 
  -7  11   1       17.56       15.89      2.84 o 
  -6  11   1        3.67        2.59      2.15 o 
  -5  11   1        0.02       -0.13      1.48 o 
  -4  11   1        2.31        3.21      1.92 o 
  -3  11   1        0.46       -0.25      1.54 o 
  -2  11   1        9.58        6.07      1.99 o 
  -1  11   1       53.17       54.14      4.50 o 
   0  11   1        9.70       11.74      2.36 o 
   1  11   1        1.74       -1.08      1.46 o 
   2  11   1       28.49       35.34      3.43 o 
   3  11   1       89.71       90.85      5.01 o 
   4  11   1        0.92        1.29      1.42 o 
   5  11   1      115.80      114.02      7.40 o 
   6  11   1        4.32        3.91      2.69 o 
   7  11   1       20.18       20.15      4.19 o 
  -8  12   1        4.41        1.38      2.14 o 
  -7  12   1        2.54        2.46      2.05 o 
  -6  12   1        0.36        1.92      2.31 o 
  -5  12   1        0.22        1.78      2.05 o 
  -4  12   1        0.09        1.06      1.92 o 
  -3  12   1        0.03        3.03      1.99 o 
  -2  12   1        0.60       -0.90      2.62 o 
  -1  12   1       12.66       10.41      2.44 o 
   0  12   1        5.50        4.14      5.54 o 
   1  12   1       52.77       52.79     12.77 o 
   2  12   1       28.46       27.34      3.55 o 
   3  12   1        5.83        7.64      4.00 o 
   4  12   1        0.30       -1.54      2.46 o 
   5  12   1        2.07        2.77      3.08 o 
  -7  13   1        0.70       -2.12      2.62 o 
  -6  13   1        0.30       -2.06      4.77 o 
  -5  13   1        1.26        3.56      2.31 o 
  -4  13   1        1.37        3.59      2.10 o 
  -3  13   1       15.60       16.00      6.46 o 
  -2  13   1        6.68        4.37      2.05 o 
  -1  13   1       13.11       10.39      3.23 o 
   0  13   1        1.09        2.51      2.22 o 
   1  13   1       18.28       15.75      3.85 o 
   2  13   1       14.66       14.15      3.15 o 
   3  13   1        3.21        3.08      2.77 o 
   4  13   1        1.99        1.85      3.08 o 
  -5  14   1        0.02        2.55      2.62 o 
  -4  14   1        2.13        5.19      2.37 o 
  -3  14   1        0.18       -1.29      2.05 o 
  -2  14   1        0.48       -0.69      1.90 o 
  -1  14   1        0.01       -0.31      2.22 o 
   0  14   1       11.19        6.55      2.73 o 
   1  14   1        3.67        2.24      2.28 o 
   2  14   1        7.95        5.85      3.39 o 
  -3 -14   2        1.32        2.13      2.50 o 
  -2 -14   2        1.53        5.64      2.66 o 
  -1 -14   2        1.71        2.09      2.33 o 
   0 -14   2        3.97       -0.14      2.00 o 
   1 -14   2        7.10        6.66      2.92 o 
   2 -14   2        4.36        6.35      2.37 o 
   3 -14   2       14.32       13.12      5.69 o 
   4 -14   2        0.48        0.44      2.15 o 
   5 -14   2        1.04       -0.34      1.92 o 
  -5 -13   2        0.57        0.18      3.23 o 
  -4 -13   2        3.88        3.90      2.58 o 
  -3 -13   2        1.21        2.03      3.69 o 
  -2 -13   2        0.55       -1.76      1.76 o 
  -1 -13   2        0.14       -1.72      2.15 o 
   0 -13   2        3.67        0.51      1.65 o 
   1 -13   2        2.35        5.47      2.44 o 
   2 -13   2       37.84       33.82      4.07 o 
   3 -13   2        5.68       10.27      2.73 o 
   4 -13   2       19.01       19.57      3.40 o 
   5 -13   2       23.42       21.92      4.46 o 
   6 -13   2       36.06       36.52      4.27 o 
   7 -13   2       27.48       32.60      3.98 o 
  -6 -12   2        0.43        2.85      2.36 o 
  -5 -12   2        4.99        5.60      3.08 o 
  -4 -12   2        8.18        5.65      2.44 o 
  -3 -12   2        6.76        6.01      1.80 o 
  -2 -12   2        0.18        1.34      1.39 o 
  -1 -12   2       10.28       11.98      2.92 o 
   0 -12   2        6.30        3.82      3.54 o 
   1 -12   2        2.45        0.77      1.85 o 
   2 -12   2        1.50       -0.46      1.58 o 
   3 -12   2        0.43        1.30      1.92 o 
   4 -12   2       10.69       10.09      2.62 o 
   5 -12   2        0.60        4.92      2.14 o 
   6 -12   2       41.24       49.03      5.54 o 
   7 -12   2       20.30       22.18      3.40 o 
   8 -12   2       62.97       73.14      8.31 o 
  -7 -11   2        0.49        3.39      3.39 o 
  -6 -11   2        9.83        7.08      6.31 o 
  -5 -11   2        0.22       -1.81      1.81 o 
  -4 -11   2        6.65        6.63      1.78 o 
  -3 -11   2       17.74       14.63      2.12 o 
  -2 -11   2       12.92       12.98      2.07 o 
  -1 -11   2       14.07       15.00      2.04 o 
   0 -11   2       29.72       27.37      3.40 o 
   1 -11   2       67.68       63.30      8.46 o 
   2 -11   2        2.16        1.96      1.70 o 
   3 -11   2        1.04       -1.15      1.62 o 
   4 -11   2        9.41        4.73      2.15 o 
   5 -11   2       30.39       34.56      3.85 o 
   6 -11   2       32.45       30.78      3.53 o 
   7 -11   2       16.55       18.12      3.08 o 
   8 -11   2        1.38        0.08      2.63 o 
   9 -11   2       58.86       62.16      9.54 o 
  -8 -10   2        4.27        7.08      3.69 o 
  -7 -10   2        0.46       -0.38      1.84 o 
  -6 -10   2       17.61       21.29      2.39 o 
  -5 -10   2       38.12       43.83      6.42 o 
  -4 -10   2        8.41        8.77      1.73 o 
  -3 -10   2        8.10        5.86      1.51 o 
  -2 -10   2        0.10       -1.26      1.73 o 
  -1 -10   2       61.46       62.94      3.22 o 
   0 -10   2        0.12       -1.46      1.46 o 
   1 -10   2        0.37        1.31      1.62 o 
   2 -10   2       92.10       88.15      6.93 o 
   3 -10   2       43.53       45.86      3.58 o 
   4 -10   2       38.91       45.03      3.66 o 
   5 -10   2        0.05       -1.00      1.26 o 
   6 -10   2       28.98       25.84      3.01 o 
   7 -10   2       24.77       26.19      3.12 o 
   8 -10   2        0.05       -1.29      1.48 o 
   9 -10   2        0.30        2.77      3.05 o 
  10 -10   2        1.07        4.85      3.40 o 
  -9  -9   2       29.42       34.47      6.15 o 
  -8  -9   2       27.95       34.16      5.85 o 
  -7  -9   2       51.77       61.14      6.09 o 
  -6  -9   2       13.16       11.82      1.83 o 
  -5  -9   2       14.21       16.92      2.22 o 
  -4  -9   2      140.46      135.26      6.75 o 
  -3  -9   2       59.57       61.53      3.20 o 
  -2  -9   2       21.68       19.03      1.93 o 
  -1  -9   2       10.85        7.50      1.39 o 
   0  -9   2       54.45       53.85      2.89 o 
   1  -9   2      166.15      156.68      6.53 o 
   2  -9   2      193.29      192.27      6.23 o 
   3  -9   2      136.56      127.90      4.98 o 
   4  -9   2       55.21       60.50      3.61 o 
   5  -9   2        6.89        5.47      1.55 o 
   6  -9   2        8.01        7.57      1.93 o 
   7  -9   2        0.05       -0.77      1.47 o 
   8  -9   2        7.68        6.63      2.18 o 
   9  -9   2        0.69       -2.09      2.09 o 
  10  -9   2        0.17        0.50      4.00 o 
 -10  -8   2        2.61        4.92      4.00 o 
  -9  -8   2        7.12       11.08      4.00 o 
  -8  -8   2        0.73        0.34      1.27 o 
  -7  -8   2       11.15       15.01      2.53 o 
  -6  -8   2       20.41       19.77      3.35 o 
  -5  -8   2       74.53       66.56      3.34 o 
  -4  -8   2      492.34      458.37     11.37 o 
  -3  -8   2        3.34        2.37      1.24 o 
  -2  -8   2      199.06      201.18      4.69 o 
  -1  -8   2       18.10       19.12      1.63 o 
   0  -8   2       40.71       45.05      2.54 o 
   1  -8   2       60.38       66.93      3.46 o 
   2  -8   2       16.61       14.69      1.70 o 
   3  -8   2      167.66      187.79      4.18 o 
   4  -8   2        8.26       12.95      1.32 o 
   5  -8   2        6.24        5.94      1.26 o 
   6  -8   2        3.02        2.40      1.38 o 
   7  -8   2       10.65       10.82      1.31 o 
   8  -8   2        0.05       -0.37      0.97 o 
   9  -8   2        3.95        4.45      1.91 o 
  10  -8   2        5.91        7.46      2.95 o 
  11  -8   2        0.18        2.46      4.00 o 
 -10  -7   2        8.16        9.85      3.69 o 
  -9  -7   2       24.92       25.95      4.09 o 
  -8  -7   2        0.83       -1.07      1.91 o 
  -7  -7   2      186.76      175.68      4.97 o 
  -6  -7   2      580.81      577.88     10.68 o 
  -5  -7   2      333.15      331.31      7.03 o 
  -4  -7   2        0.08        0.34      1.03 o 
  -3  -7   2      253.95      257.87      5.04 o 
  -2  -7   2      114.36      120.46      3.71 o 
  -1  -7   2     1528.79     1583.41     18.61 o 
   0  -7   2      900.79      923.83     11.76 o 
   1  -7   2      148.69      166.16      2.66 o 
   2  -7   2      228.37      249.83      4.70 o 
   3  -7   2      138.54      151.22      3.47 o 
   4  -7   2       80.40       87.23      3.37 o 
   5  -7   2        8.18        8.71      1.27 o 
   6  -7   2        8.28        9.38      0.97 o 
   7  -7   2        4.69        5.77      1.04 o 
   8  -7   2       12.90       10.37      1.49 o 
   9  -7   2        1.85        0.62      1.26 o 
  10  -7   2        2.85        1.69      1.73 o 
  11  -7   2        1.97        2.87      3.47 o 
 -11  -6   2        0.73        4.92      3.39 o 
 -10  -6   2        0.13        2.44      2.50 o 
  -9  -6   2        0.34       -0.68      1.48 o 
  -8  -6   2       45.17       43.36      7.54 o 
  -7  -6   2        7.41        7.13      2.06 o 
  -6  -6   2        3.30        5.32      1.73 o 
  -5  -6   2        0.76        0.42      0.76 o 
  -4  -6   2      109.28      127.82      3.25 o 
  -3  -6   2     1139.93     1104.02     14.50 o 
  -2  -6   2     6078.92     6111.63     74.34 o 
  -1  -6   2     2317.14     2323.54     32.87 o 
   0  -6   2      377.13      354.47      5.11 o 
   1  -6   2      666.16      710.63      8.34 o 
   2  -6   2       65.90       66.29      2.27 o 
   3  -6   2       46.70       49.65      1.88 o 
   4  -6   2       55.79       45.03      1.41 o 
   5  -6   2        6.82        7.48      0.81 o 
   6  -6   2        4.64        4.79      1.03 o 
   7  -6   2        0.79        0.21      0.81 o 
   8  -6   2       12.34        9.89      1.31 o 
   9  -6   2        0.29       -0.13      1.18 o 
  10  -6   2        0.20       -1.21      1.21 o 
  11  -6   2        1.60       -0.29      2.45 o 
  12  -6   2        1.11        1.67      3.69 o 
 -11  -5   2        0.90        2.58      2.41 o 
 -10  -5   2       17.64       22.52      7.39 o 
  -9  -5   2        1.09        0.69      1.41 o 
  -8  -5   2       37.79       37.60      3.32 o 
  -7  -5   2       72.80       70.94      4.18 o 
  -6  -5   2       70.55       68.07      3.25 o 
  -5  -5   2        1.72        0.10      0.97 o 
  -4  -5   2      100.24      107.10      3.37 o 
  -3  -5   2        2.46        0.82      0.71 o 
  -2  -5   2        0.16        0.73      0.64 o 
  -1  -5   2       38.30       50.71      1.76 o 
   0  -5   2     4257.41     4279.59     41.65 o 
   1  -5   2       16.25       18.04      1.01 o 
   2  -5   2      163.59      130.99      2.25 o 
   3  -5   2        0.04       -0.36      0.39 o 
   4  -5   2        3.64        2.67      0.59 o 
   5  -5   2      125.86      140.27      3.66 o 
   6  -5   2       22.71       31.90      1.98 o 
   7  -5   2       11.50       12.34      1.33 o 
   8  -5   2       15.90       14.12      1.33 o 
   9  -5   2        8.32        9.84      1.64 o 
  10  -5   2       11.19       12.47      2.22 o 
  11  -5   2        1.51        2.61      2.28 o 
  12  -5   2       18.58       20.86      5.86 o 
 -12  -4   2        0.77        4.00      3.69 o 
 -11  -4   2        6.82        5.84      2.34 o 
 -10  -4   2        1.13       -1.56      1.56 o 
  -9  -4   2        3.88        2.36      1.36 o 
  -8  -4   2        1.77        1.73      1.22 o 
  -7  -4   2       28.96       29.74      2.34 o 
  -6  -4   2       11.74       15.37      1.64 o 
  -5  -4   2      227.15      217.03      5.89 o 
  -4  -4   2      541.83      496.83      7.68 o 
  -3  -4   2        0.25        0.39      0.66 o 
  -2  -4   2       13.51       14.85      1.19 o 
  -1  -4   2     2969.82     3117.36     32.99 o 
   0  -4   2     1078.69     1060.16     14.45 o 
   1  -4   2        0.01        0.34      0.24 o 
   2  -4   2       19.19       14.56      0.89 o 
   3  -4   2        3.14        7.76      0.58 o 
   4  -4   2     1725.92     1827.22     19.39 o 
   5  -4   2      635.59      668.17      9.50 o 
   6  -4   2        3.20        3.09      0.71 o 
   7  -4   2       18.62       16.21      1.72 o 
   8  -4   2        0.05        0.22      1.02 o 
   9  -4   2       23.69       28.67      2.31 o 
  10  -4   2       39.80       37.76      2.90 o 
  11  -4   2       29.52       35.95      3.85 o 
  12  -4   2       28.92       29.03      5.03 o 
 -12  -3   2        3.64        4.03      2.28 o 
 -11  -3   2        0.40        0.52      2.59 o 
 -10  -3   2       10.46       10.75      2.80 o 
  -9  -3   2        3.51        2.12      1.53 o 
  -8  -3   2       16.99       14.30      1.77 o 
  -7  -3   2      234.26      260.58      5.96 o 
  -6  -3   2      569.79      564.27     13.05 o 
  -5  -3   2      519.06      506.09      7.17 o 
  -4  -3   2      122.85      114.67      2.91 o 
  -3  -3   2      225.92      208.10      3.84 o 
  -2  -3   2      599.73      623.92      8.45 o 
  -1  -3   2      154.89      166.50      2.58 o 
   0  -3   2       15.14       15.86      0.73 o 
   1  -3   2       97.04      121.94      2.02 o 
   2  -3   2      237.50      246.55      2.52 o 
   3  -3   2      736.32      778.42      7.54 o 
   4  -3   2      134.95      149.94      2.58 o 
   5  -3   2       36.66       36.65      1.40 o 
   6  -3   2       82.41       88.55      2.28 o 
   7  -3   2        6.70        6.26      1.33 o 
   8  -3   2      708.68      704.53     10.53 o 
   9  -3   2       50.81       47.50      2.69 o 
  10  -3   2       37.58       41.83      3.91 o 
  11  -3   2       25.29       25.97      3.85 o 
  12  -3   2        7.74        5.02      3.37 o 
 -12  -2   2        2.68        1.59      2.80 o 
 -11  -2   2       54.29       56.31      9.39 o 
 -10  -2   2        6.82        8.17      1.95 o 
  -9  -2   2        3.98        0.48      1.21 o 
  -8  -2   2       10.97       10.04      1.53 o 
  -7  -2   2        3.71        5.39      1.04 o 
  -6  -2   2      145.51      164.26      3.77 o 
  -5  -2   2        6.13        6.79      1.02 o 
  -4  -2   2      787.58      755.61      9.51 o 
  -3  -2   2      351.17      287.72      4.41 o 
  -2  -2   2     3777.18     3724.30     33.73 o 
  -1  -2   2     2359.02     2455.10     27.13 o 
   0  -2   2      670.58      717.88      7.43 o 
   1  -2   2        2.37        0.26      0.19 o 
   2  -2   2       73.61       73.30      1.21 o 
   3  -2   2      292.94      286.45      3.29 o 
   4  -2   2        0.11       -0.06      0.33 o 
   5  -2   2        1.94        3.39      0.64 o 
   6  -2   2      146.16      149.80      2.58 o 
   7  -2   2       46.34       40.51      1.64 o 
   8  -2   2        6.36        8.23      1.33 o 
   9  -2   2       42.23       47.72      2.57 o 
  10  -2   2      174.62      203.78      5.86 o 
  11  -2   2       85.17       99.86      6.64 o 
  12  -2   2        1.57        4.86      3.07 o 
 -12  -1   2        7.55       11.68      3.63 o 
 -11  -1   2      157.73      157.99      7.41 o 
 -10  -1   2        3.04        2.99      1.48 o 
  -9  -1   2       62.31       58.27      3.38 o 
  -8  -1   2        2.68        3.51      1.13 o 
  -7  -1   2       12.02       12.90      1.37 o 
  -6  -1   2      452.35      491.62      7.21 o 
  -5  -1   2        8.05        2.40      0.69 o 
  -4  -1   2      132.83      125.61      2.43 o 
  -3  -1   2      253.06      283.79      4.41 o 
  -2  -1   2      331.96      313.30      3.55 o 
  -1  -1   2     2367.60     2327.36     23.87 o 
   0  -1   2      187.66      167.00      1.95 o 
   1  -1   2      186.06      174.74      1.92 o 
   2  -1   2      533.22      514.94      5.85 o 
   3  -1   2      119.84      136.78      2.15 o 
   4  -1   2      172.75      161.54      3.53 o 
   5  -1   2       22.66       28.62      0.88 o 
   6  -1   2        8.21        8.27      0.68 o 
   7  -1   2       15.97       14.32      1.29 o 
   8  -1   2      141.76      154.06      5.00 o 
   9  -1   2       28.44       25.63      2.06 o 
  10  -1   2        0.74        1.36      1.35 o 
  11  -1   2       34.03       49.43      5.47 o 
  12  -1   2       24.16       21.98      4.21 o 
 -13   0   2        1.12        1.23      3.69 o 
 -12   0   2        4.02       -1.37      2.61 o 
 -11   0   2      150.34      153.09      5.73 o 
 -10   0   2      113.23      107.69      4.59 o 
  -9   0   2       16.36       10.29      2.49 o 
  -8   0   2       15.47       15.72      1.68 o 
  -7   0   2       31.46       39.31      2.12 o 
  -6   0   2       32.77       35.88      1.77 o 
  -5   0   2       33.12       33.16      1.61 o 
  -4   0   2     1000.06      910.22      9.66 o 
  -3   0   2       11.36       11.38      0.83 o 
  -2   0   2     6919.03     6725.49     64.96 o 
  -1   0   2      182.90      186.72      2.25 o 
   0   0   2      588.64      550.09      5.33 o 
   1   0   2       81.50       38.50      1.18 o 
   2   0   2       13.32       14.94      0.83 o 
   3   0   2      324.37      282.70      4.15 o 
   4   0   2      313.08      329.16      4.68 o 
   5   0   2       63.89       61.11      1.54 o 
   6   0   2       20.52       18.21      1.54 o 
   7   0   2       46.57       49.48      2.35 o 
   8   0   2      224.54      216.46      8.44 o 
   9   0   2       12.66       15.15      1.70 o 
  10   0   2       47.13       51.88      6.99 o 
  11   0   2        1.53        0.07      2.28 o 
  12   0   2        2.72        7.71      3.24 o 
 -13   1   2        1.18       -2.77      3.39 o 
 -12   1   2       12.79       13.31      3.11 o 
 -11   1   2       88.57       87.40      4.49 o 
 -10   1   2       75.71       76.34      3.86 o 
  -9   1   2       86.34       86.03      4.98 o 
  -8   1   2        0.10        1.30      0.93 o 
  -7   1   2      198.58      177.11      5.36 o 
  -6   1   2      584.53      672.60      9.05 o 
  -5   1   2      556.95      578.46      7.28 o 
  -4   1   2        1.65        2.53      0.81 o 
  -3   1   2      162.35      171.11      2.66 o 
  -2   1   2      426.61      408.38      4.58 o 
  -1   1   2     1155.85     1170.78     11.58 o 
   0   1   2     4082.61     3939.08     35.46 o 
   1   1   2      172.17      133.28      2.11 o 
   2   1   2        0.08       -0.22      0.31 o 
   3   1   2     1665.61     1755.12     18.89 o 
   4   1   2        2.35        2.66      0.54 o 
   5   1   2        0.02        0.45      0.48 o 
   6   1   2        0.00        0.37      0.65 o 
   7   1   2        3.26        2.20      0.85 o 
   8   1   2       46.26       44.04      2.35 o 
   9   1   2      255.00      266.16      5.98 o 
  10   1   2        0.55        0.45      1.92 o 
  11   1   2        1.50       -1.93      2.22 o 
  12   1   2        4.53       -2.27      3.85 o 
 -13   2   2        4.40        4.31      4.62 o 
 -12   2   2        0.08        0.29      2.13 o 
 -11   2   2        1.40        3.05      1.62 o 
 -10   2   2        1.48       -0.66      1.39 o 
  -9   2   2      234.99      202.51      5.79 o 
  -8   2   2        7.09       10.80      1.41 o 
  -7   2   2        1.72        1.15      0.77 o 
  -6   2   2        5.87        2.61      0.78 o 
  -5   2   2     1072.78     1112.31     11.87 o 
  -4   2   2     1500.52     1352.92     13.73 o 
  -3   2   2     6396.59     6083.33     59.23 o 
  -2   2   2    29049.73    27983.00    284.00 o 
  -1   2   2    22966.13    22191.40    211.81 o 
   0   2   2     2084.19     2080.48     17.02 o 
   1   2   2       31.47       31.89      0.61 o 
   2   2   2      228.42      200.62      2.32 o 
   3   2   2      199.93      206.78      2.68 o 
   4   2   2       19.31       20.56      1.02 o 
   5   2   2        0.25        0.73      0.73 o 
   6   2   2       37.32       28.74      1.61 o 
   7   2   2       20.97       15.80      1.42 o 
   8   2   2       46.85       43.12      2.39 o 
   9   2   2       61.23       63.45      3.01 o 
  10   2   2        9.17        8.89      2.37 o 
  11   2   2        3.39        4.52      2.80 o 
  12   2   2       19.97       16.72      4.12 o 
 -13   3   2        5.81        4.62      4.31 o 
 -12   3   2        4.34        8.31      3.26 o 
 -11   3   2       28.74       31.46      2.97 o 
 -10   3   2        0.16        0.69      1.32 o 
  -9   3   2        6.04       10.12      2.35 o 
  -8   3   2       36.72       38.86      2.59 o 
  -7   3   2       24.38       20.40      1.54 o 
  -6   3   2      142.81      140.25      3.42 o 
  -5   3   2       25.21       20.66      1.48 o 
  -4   3   2      569.27      629.24      8.17 o 
  -3   3   2      616.82      671.96      8.35 o 
  -2   3   2     2875.58     2794.27     31.87 o 
  -1   3   2     3157.67     3202.51     29.27 o 
   0   3   2      669.47      696.15      6.52 o 
   1   3   2      840.37      892.32      7.29 o 
   2   3   2     3741.73     3834.40     32.29 o 
   3   3   2     1009.47     1101.19      9.91 o 
   4   3   2       44.45       59.10      2.08 o 
   5   3   2       36.99       39.60      2.46 o 
   6   3   2       34.83       38.13      2.21 o 
   7   3   2      448.14      436.56      7.68 o 
   8   3   2      252.93      282.81      5.99 o 
   9   3   2       82.19       96.01      3.60 o 
  10   3   2       11.43       16.88      2.99 o 
  11   3   2        1.55        3.16      2.85 o 
 -12   4   2       11.29        4.00      3.05 o 
 -11   4   2       67.37       66.49      4.12 o 
 -10   4   2       20.27       16.56      2.22 o 
  -9   4   2        3.27        3.68      1.33 o 
  -8   4   2        0.10        0.39      0.95 o 
  -7   4   2       17.75       17.42      1.58 o 
  -6   4   2       60.26       57.69      2.55 o 
  -5   4   2      307.57      289.23      5.24 o 
  -4   4   2        0.14        1.95      0.67 o 
  -3   4   2      539.22      497.13      6.70 o 
  -2   4   2      294.25      286.41      5.15 o 
  -1   4   2      890.26      777.10     10.21 o 
   0   4   2      569.65      572.13      6.27 o 
   1   4   2       21.08       29.11      0.81 o 
   2   4   2        1.46        4.03      0.42 o 
   3   4   2        5.05        5.53      0.75 o 
   4   4   2       57.53       51.55      1.67 o 
   5   4   2      313.67      328.47      4.50 o 
   6   4   2        0.05       -0.29      0.60 o 
   7   4   2      185.09      172.08      3.34 o 
   8   4   2       46.60       52.90      2.08 o 
   9   4   2      317.34      323.41      9.13 o 
  10   4   2       13.78       19.56      1.92 o 
  11   4   2       16.35       16.62      2.18 o 
 -12   5   2        9.57       14.42      4.14 o 
 -11   5   2        0.22       -0.80      1.93 o 
 -10   5   2        0.51        0.31      1.19 o 
  -9   5   2       16.41       17.37      2.05 o 
  -8   5   2        5.92        9.10      1.56 o 
  -7   5   2        9.87       11.76      1.89 o 
  -6   5   2       16.44       17.76      1.53 o 
  -5   5   2        8.56       11.40      1.10 o 
  -4   5   2       19.01       15.91      1.30 o 
  -3   5   2       25.75       27.68      1.65 o 
  -2   5   2      102.30      117.49      2.89 o 
  -1   5   2      125.58      123.16      2.15 o 
   0   5   2        0.56        2.09      0.53 o 
   1   5   2        8.31       11.41      0.64 o 
   2   5   2       81.72      100.53      1.80 o 
   3   5   2      152.74      170.87      2.84 o 
   4   5   2       22.88       25.36      1.15 o 
   5   5   2       12.89       11.06      0.80 o 
   6   5   2       17.84       15.83      1.54 o 
   7   5   2      334.91      305.89      5.67 o 
   8   5   2       28.44       37.75      2.13 o 
   9   5   2      525.70      484.46     10.30 o 
  10   5   2        8.47       11.79      1.89 o 
  11   5   2       24.09       23.01      5.54 o 
 -12   6   2       24.95       24.93      6.77 o 
 -11   6   2        4.73        3.84      2.14 o 
 -10   6   2        0.17        0.83      1.42 o 
  -9   6   2        1.11        1.34      1.21 o 
  -8   6   2       18.08       16.00      2.08 o 
  -7   6   2        9.59        8.36      1.52 o 
  -6   6   2       13.43       13.48      2.52 o 
  -5   6   2       53.91       45.09      3.51 o 
  -4   6   2        5.51        5.37      1.06 o 
  -3   6   2       35.85       41.83      2.17 o 
  -2   6   2       86.86       89.89      3.05 o 
  -1   6   2      368.06      395.76      5.28 o 
   0   6   2      100.00      107.03      2.44 o 
   1   6   2       47.84       43.86      1.24 o 
   2   6   2       29.79       24.98      1.22 o 
   3   6   2      586.14      596.03      7.48 o 
   4   6   2      258.33      269.20      4.33 o 
   5   6   2        2.56        1.37      0.66 o 
   6   6   2        1.55        1.73      0.90 o 
   7   6   2      142.90      145.87      4.46 o 
   8   6   2       44.92       48.39      2.48 o 
   9   6   2        9.25        7.92      1.74 o 
  10   6   2       31.34       34.34      5.25 o 
 -12   7   2       58.38       64.62      9.54 o 
 -11   7   2        6.85        6.23      3.23 o 
 -10   7   2        4.60        7.44      2.04 o 
  -9   7   2        3.01        3.01      1.59 o 
  -8   7   2       20.06       22.24      2.30 o 
  -7   7   2        4.95        5.08      1.45 o 
  -6   7   2       19.58       19.11      2.73 o 
  -5   7   2        5.68        4.64      1.12 o 
  -4   7   2        0.78        0.03      0.84 o 
  -3   7   2       15.02       10.92      1.42 o 
  -2   7   2       11.60        9.27      1.38 o 
  -1   7   2       46.85       41.04      2.40 o 
   0   7   2      108.46      127.72      4.59 o 
   1   7   2        0.77       -0.22      0.74 o 
   2   7   2       19.34       22.07      1.29 o 
   3   7   2        3.62        2.43      1.06 o 
   4   7   2        0.03        0.85      0.67 o 
   5   7   2       59.51       59.72      1.98 o 
   6   7   2       15.78       19.18      1.84 o 
   7   7   2        2.70        3.72      1.47 o 
   8   7   2        7.87        4.89      1.25 o 
   9   7   2       37.92       44.13      4.53 o 
  10   7   2        1.70        7.08      3.69 o 
 -11   8   2        2.22       -1.36      3.08 o 
 -10   8   2       23.93       18.97      3.12 o 
  -9   8   2        5.41        5.56      1.78 o 
  -8   8   2       43.60       40.66      4.51 o 
  -7   8   2       92.04       87.74      4.29 o 
  -6   8   2       33.78       29.86      2.42 o 
  -5   8   2        1.23       -1.01      1.01 o 
  -4   8   2        6.70        8.05      1.42 o 
  -3   8   2       10.26        7.38      1.75 o 
  -2   8   2       32.46       31.87      2.38 o 
  -1   8   2        8.76        8.70      1.42 o 
   0   8   2        0.36        0.93      0.87 o 
   1   8   2        6.67        6.98      1.87 o 
   2   8   2       34.19       31.53      2.27 o 
   3   8   2       95.23       95.10      2.44 o 
   4   8   2      118.78      120.64      2.86 o 
   5   8   2      159.85      161.56      4.00 o 
   6   8   2       34.22       37.00      2.17 o 
   7   8   2       31.04       31.68      2.10 o 
   8   8   2       10.11        9.62      1.55 o 
   9   8   2        0.01        1.29      2.56 o 
 -11   9   2        0.00       -0.63      1.99 o 
 -10   9   2       17.21       13.61      3.23 o 
  -9   9   2        3.84        3.82      1.90 o 
  -8   9   2        0.07        0.54      1.58 o 
  -7   9   2        2.96        3.44      1.49 o 
  -6   9   2        0.04        0.29      1.33 o 
  -5   9   2       12.59        9.25      2.05 o 
  -4   9   2       72.01       80.72      4.21 o 
  -3   9   2      125.06      114.01      4.77 o 
  -2   9   2        1.80        2.46      1.52 o 
  -1   9   2      127.92      120.81      4.02 o 
   0   9   2       17.80       13.96      1.80 o 
   1   9   2        7.12        7.62      1.78 o 
   2   9   2       11.75       11.31      2.27 o 
   3   9   2       12.87       13.28      1.40 o 
   4   9   2       27.01       21.37      1.52 o 
   5   9   2        2.73        2.11      1.03 o 
   6   9   2       41.66       44.56      2.44 o 
   7   9   2        6.26        5.41      1.43 o 
   8   9   2        0.00       -0.12      2.61 o 
 -10  10   2        2.07        1.12      1.99 o 
  -9  10   2        1.50        0.77      1.82 o 
  -8  10   2        2.63       -3.23      3.23 o 
  -7  10   2        0.79        2.92      1.82 o 
  -6  10   2       25.09       21.63      3.07 o 
  -5  10   2        6.84        4.13      2.15 o 
  -4  10   2       56.92       49.41      4.07 o 
  -3  10   2       55.45       54.96      3.94 o 
  -2  10   2      271.74      276.14      7.99 o 
  -1  10   2        0.08       -0.99      1.72 o 
   0  10   2        0.08       -0.61      1.42 o 
   1  10   2       43.46       48.66      3.78 o 
   2  10   2       23.05       25.89      3.93 o 
   3  10   2        0.16       -0.22      1.48 o 
   4  10   2        3.75       -0.72      2.62 o 
   5  10   2        0.68        0.06      1.33 o 
   6  10   2       19.38       17.93      2.23 o 
   7  10   2        3.58        1.63      2.69 o 
  -9  11   2        0.36        0.40      1.86 o 
  -8  11   2        1.34        2.86      2.77 o 
  -7  11   2        1.79        5.23      2.06 o 
  -6  11   2        1.17        3.52      1.90 o 
  -5  11   2        1.38        0.74      1.54 o 
  -4  11   2        1.22       -1.30      1.30 o 
  -3  11   2        2.64        3.56      1.86 o 
  -2  11   2        5.75       11.35      2.50 o 
  -1  11   2      143.73      137.73      5.79 o 
   0  11   2       16.36       14.95      2.79 o 
   1  11   2        0.28        1.62      1.88 o 
   2  11   2      135.83      126.33     12.30 o 
   3  11   2       41.66       44.49      3.78 o 
   4  11   2        5.49        1.86      2.33 o 
   5  11   2        0.04       -1.12      2.14 o 
   6  11   2        0.03       -0.73      2.37 o 
  -8  12   2        0.12       -0.15      1.82 o 
  -7  12   2        0.40       -0.53      2.62 o 
  -6  12   2       28.70       26.12      3.62 o 
  -5  12   2       33.60       38.97      4.62 o 
  -4  12   2        0.75       -1.35      1.70 o 
  -3  12   2       52.12       56.99      5.03 o 
  -2  12   2        0.74       -0.39      1.82 o 
  -1  12   2       28.31       32.81      3.90 o 
   0  12   2       23.12       24.25      3.33 o 
   1  12   2        7.38        7.20      2.62 o 
   2  12   2        9.28       11.23      2.71 o 
   3  12   2       11.75       17.82      3.87 o 
   4  12   2       15.20       15.82      3.68 o 
   5  12   2        4.68        4.31      3.69 o 
  -7  13   2        1.91        0.43      2.05 o 
  -6  13   2        9.43        6.08      2.50 o 
  -5  13   2       28.86       25.00      3.69 o 
  -4  13   2        4.13        2.05      2.10 o 
  -3  13   2        6.90       10.25      2.65 o 
  -2  13   2        3.95        1.88      2.46 o 
  -1  13   2       42.98       48.19      4.73 o 
   0  13   2       21.11       18.59      3.24 o 
   1  13   2        0.10       -0.82      2.31 o 
   2  13   2        0.03        2.46      2.77 o 
   3  13   2       11.85       20.62      4.62 o 
  -5  14   2       19.26       24.54      3.84 o 
  -4  14   2       52.84       52.24      6.77 o 
  -3  14   2        7.73        6.90      2.79 o 
  -2  14   2       13.88       14.92      3.07 o 
  -1  14   2        3.13        3.54      3.08 o 
   0  14   2        2.09        2.97      2.62 o 
   1  14   2        0.53        0.62      2.77 o 
  -2 -14   3        9.72        8.55      2.88 o 
  -1 -14   3        1.50        1.57      2.28 o 
   0 -14   3        3.97        1.28      2.14 o 
   1 -14   3        4.65        0.31      2.05 o 
   2 -14   3        0.35        0.43      2.05 o 
   3 -14   3        2.53        0.60      2.10 o 
   4 -14   3        1.71        1.29      2.05 o 
  -5 -13   3        2.49        1.95      2.28 o 
  -4 -13   3       11.34       14.58      3.18 o 
  -3 -13   3        3.50       -1.69      2.14 o 
  -2 -13   3        0.01        0.55      2.62 o 
  -1 -13   3        2.57       -1.97      2.14 o 
   0 -13   3        0.73       -1.34      3.23 o 
   1 -13   3        7.30        7.02      2.44 o 
   2 -13   3       60.18       50.67      4.92 o 
   3 -13   3        0.07        1.22      2.14 o 
   4 -13   3       13.08       13.95      2.84 o 
   5 -13   3        1.25        3.50      2.14 o 
   6 -13   3        0.01        1.33      3.85 o 
  -6 -12   3        8.01        5.70      2.44 o 
  -5 -12   3        5.65        2.20      2.22 o 
  -4 -12   3        0.02       -0.02      1.99 o 
  -3 -12   3        0.15        0.16      1.30 o 
  -2 -12   3       11.65       12.54      2.20 o 
  -1 -12   3        2.38        0.74      2.36 o 
   0 -12   3      111.61      111.55      6.36 o 
   1 -12   3        0.73        0.81      2.00 o 
   2 -12   3      132.14      117.81      6.37 o 
   3 -12   3       16.79       21.69      3.30 o 
   4 -12   3       62.88       61.94      5.10 o 
   5 -12   3       11.46       12.02      2.73 o 
   6 -12   3        1.94        3.14      2.62 o 
   7 -12   3        0.20       -0.22      1.90 o 
   8 -12   3        3.32        7.69      4.92 o 
  -7 -11   3        0.14       -2.21      3.54 o 
  -6 -11   3        0.17       -0.02      2.06 o 
  -5 -11   3        3.99        3.73      1.71 o 
  -4 -11   3       33.24       35.20      2.94 o 
  -3 -11   3       34.47       26.90      2.62 o 
  -2 -11   3        2.36        0.89      1.33 o 
  -1 -11   3       47.90       56.29      3.60 o 
   0 -11   3        8.47        6.55      1.65 o 
   1 -11   3        8.15       13.23      4.00 o 
   2 -11   3        0.75        0.46      1.85 o 
   3 -11   3        1.12       -1.48      1.54 o 
   4 -11   3      150.47      144.29      9.08 o 
   5 -11   3       90.10       93.68     17.69 o 
   6 -11   3       28.42       29.88      5.08 o 
   7 -11   3        2.01        3.02      2.05 o 
   8 -11   3        4.58        0.92      4.00 o 
   9 -11   3        6.93        4.00      4.62 o 
  -8 -10   3       14.48       10.91      3.39 o 
  -7 -10   3        0.37       -1.74      1.74 o 
  -6 -10   3       20.77       19.85      2.45 o 
  -5 -10   3        8.43        9.06      1.78 o 
  -4 -10   3        1.18        4.43      1.71 o 
  -3 -10   3       39.55       37.91      2.93 o 
  -2 -10   3      194.72      198.06     12.45 o 
  -1 -10   3      205.75      193.14      8.46 o 
   0 -10   3       94.13       92.89      4.70 o 
   1 -10   3       11.25        8.01      3.92 o 
   2 -10   3        0.70        0.45      1.42 o 
   3 -10   3       10.44        4.79      1.74 o 
   4 -10   3        1.06        2.87      2.44 o 
   5 -10   3       25.73       22.56      2.80 o 
   6 -10   3        9.14        5.11      1.96 o 
   7 -10   3        5.23        5.52      1.98 o 
   8 -10   3       19.02       14.90      4.00 o 
   9 -10   3       14.42       12.13      6.31 o 
  -9  -9   3        3.21        3.69      3.39 o 
  -8  -9   3       28.76       36.42      4.24 o 
  -7  -9   3       20.59       26.04      3.87 o 
  -6  -9   3       42.26       44.89      5.52 o 
  -5  -9   3        0.18        2.02      1.21 o 
  -4  -9   3       71.50       71.20      4.59 o 
  -3  -9   3      646.93      600.18     16.08 o 
  -2  -9   3      860.48      829.99     14.15 o 
  -1  -9   3       62.48       58.15      4.34 o 
   0  -9   3        0.67        0.25      0.90 o 
   1  -9   3        0.40        1.42      0.99 o 
   2  -9   3       25.36       23.30      2.50 o 
   3  -9   3       23.53       15.72      2.17 o 
   4  -9   3       22.08       22.91      2.61 o 
   5  -9   3       53.82       53.27      5.96 o 
   6  -9   3       22.11       23.10      2.69 o 
   7  -9   3        6.98        6.72      1.97 o 
   8  -9   3        0.74       -0.12      2.21 o 
   9  -9   3        3.35        2.11      2.69 o 
  10  -9   3        6.31       10.35      4.07 o 
 -10  -8   3        6.13        5.54      4.00 o 
  -9  -8   3        3.46        3.11      2.36 o 
  -8  -8   3        1.70        0.31      1.45 o 
  -7  -8   3       14.92       13.60      2.13 o 
  -6  -8   3       58.38       57.55      3.12 o 
  -5  -8   3       61.64       56.73      3.08 o 
  -4  -8   3      102.98       90.76      5.86 o 
  -3  -8   3        9.75        9.61      2.07 o 
  -2  -8   3       39.90       37.94      3.00 o 
  -1  -8   3      153.83      149.22      3.55 o 
   0  -8   3      322.24      335.94      7.36 o 
   1  -8   3       41.19       35.55      1.61 o 
   2  -8   3        8.11        8.36      1.13 o 
   3  -8   3        0.23        1.09      0.87 o 
   4  -8   3       26.05       27.74      1.88 o 
   5  -8   3       17.29       13.12      2.35 o 
   6  -8   3        8.14        6.56      1.74 o 
   7  -8   3       16.30       22.40      2.58 o 
   8  -8   3        0.03       -0.04      1.21 o 
   9  -8   3       14.37       14.75      2.11 o 
  10  -8   3        0.49        2.24      2.65 o 
  11  -8   3        9.13        4.92      4.62 o 
 -10  -7   3        4.40       13.54      4.62 o 
  -9  -7   3        8.43       11.84      2.71 o 
  -8  -7   3       26.40       28.55      3.19 o 
  -7  -7   3       32.90       28.10      2.40 o 
  -6  -7   3        8.68       10.61      1.66 o 
  -5  -7   3       90.46       86.00      3.52 o 
  -4  -7   3      256.08      250.07      5.15 o 
  -3  -7   3      104.79      105.94      3.33 o 
  -2  -7   3      534.25      564.12     16.38 o 
  -1  -7   3      253.34      271.45      4.84 o 
   0  -7   3      125.50      106.71      5.00 o 
   1  -7   3       18.93       21.35      1.72 o 
   2  -7   3       72.32       78.09      2.60 o 
   3  -7   3       17.23       17.48      1.37 o 
   4  -7   3        1.26        1.71      0.83 o 
   5  -7   3        0.01       -0.65      0.67 o 
   6  -7   3        7.52        8.17      0.95 o 
   7  -7   3       20.19       24.00      1.64 o 
   8  -7   3       25.63       18.88      2.09 o 
   9  -7   3        0.93        0.29      1.29 o 
  10  -7   3        2.85        4.81      1.67 o 
  11  -7   3        5.05        5.79      3.58 o 
 -11  -6   3        0.05        0.92      3.39 o 
 -10  -6   3        3.53        4.62      3.39 o 
  -9  -6   3        0.58        1.34      2.20 o 
  -8  -6   3       14.41       10.00      2.15 o 
  -7  -6   3        0.14        1.56      1.62 o 
  -6  -6   3     1935.05     1957.03     34.19 o 
  -5  -6   3      853.21      854.67     13.89 o 
  -4  -6   3      215.03      202.78      6.95 o 
  -3  -6   3        0.51        0.44      0.83 o 
  -2  -6   3      590.64      637.34     10.99 o 
  -1  -6   3        8.75       12.17      1.11 o 
   0  -6   3      239.85      238.41      4.36 o 
   1  -6   3        5.94        7.75      0.61 o 
   2  -6   3       62.99       57.29      1.65 o 
   3  -6   3      110.45       99.97      2.59 o 
   4  -6   3      216.17      226.49      4.50 o 
   5  -6   3       38.49       38.28      1.70 o 
   6  -6   3       54.32       49.40      1.77 o 
   7  -6   3       51.79       50.45      2.45 o 
   8  -6   3       41.87       45.73      4.49 o 
   9  -6   3        1.38        1.02      1.38 o 
  10  -6   3       16.01       17.02      2.40 o 
  11  -6   3        2.59        0.79      5.69 o 
 -11  -5   3       15.23       16.00      4.62 o 
 -10  -5   3        1.58        2.28      1.92 o 
  -9  -5   3        4.51        3.84      1.80 o 
  -8  -5   3        8.30        5.72      1.88 o 
  -7  -5   3       30.20       30.93      2.80 o 
  -6  -5   3       17.54       17.79      1.93 o 
  -5  -5   3       33.97       32.71      2.45 o 
  -4  -5   3      230.63      225.70      7.96 o 
  -3  -5   3      584.10      631.84      9.49 o 
  -2  -5   3      380.25      444.00      6.36 o 
  -1  -5   3     4706.95     5257.23     55.00 o 
   0  -5   3      734.24      798.98      9.83 o 
   1  -5   3        2.12        4.90      0.47 o 
   2  -5   3       79.74       66.98      1.61 o 
   3  -5   3        4.60        5.80      0.56 o 
   4  -5   3       73.64       77.58      2.05 o 
   5  -5   3       39.17       34.61      1.40 o 
   6  -5   3        0.49        0.47      0.56 o 
   7  -5   3       17.33       13.76      1.17 o 
   8  -5   3        6.70        2.26      1.32 o 
   9  -5   3        9.13       11.71      2.35 o 
  10  -5   3        0.10       -0.32      1.25 o 
  11  -5   3        9.82        7.19      3.40 o 
 -12  -4   3        0.01       -2.77      2.77 o 
 -11  -4   3        0.36       -2.15      2.46 o 
 -10  -4   3        0.11       -0.63      1.61 o 
  -9  -4   3       23.02       24.10      2.86 o 
  -8  -4   3        0.02       -0.41      1.25 o 
  -7  -4   3       24.12       29.18      2.45 o 
  -6  -4   3       94.06       91.26      3.52 o 
  -5  -4   3      124.48      135.56      3.87 o 
  -4  -4   3      275.50      295.02      5.76 o 
  -3  -4   3      350.16      366.77      6.21 o 
  -2  -4   3       13.51       21.29      1.84 o 
  -1  -4   3        0.61        0.11      0.42 o 
   0  -4   3       35.89       31.19      1.57 o 
   1  -4   3       19.65       19.58      0.84 o 
   2  -4   3       85.47       94.17      1.99 o 
   3  -4   3      698.39      759.46      7.92 o 
   4  -4   3       81.18       89.18      1.87 o 
   5  -4   3       21.89       24.12      1.12 o 
   6  -4   3       11.69        8.30      0.86 o 
   7  -4   3      140.74      141.54      3.21 o 
   8  -4   3       45.02       42.86      3.71 o 
   9  -4   3        6.89        7.87      1.46 o 
  10  -4   3       30.17       24.01      3.51 o 
  11  -4   3        7.03        8.33      2.65 o 
  12  -4   3        0.80        2.65      3.07 o 
 -12  -3   3       25.49       39.12     15.23 o 
 -11  -3   3      160.72      167.19      7.35 o 
 -10  -3   3       38.31       41.81      5.45 o 
  -9  -3   3        0.01        0.11      1.33 o 
  -8  -3   3        0.39        0.33      1.20 o 
  -7  -3   3        4.16        2.36      1.03 o 
  -6  -3   3       69.59       73.80      2.90 o 
  -5  -3   3      149.25      126.47      2.98 o 
  -4  -3   3        4.26        1.38      0.61 o 
  -3  -3   3      215.92      223.92      4.19 o 
  -2  -3   3        1.38        1.49      0.60 o 
  -1  -3   3      542.06      549.76      8.33 o 
   0  -3   3      227.61      217.56      2.73 o 
   1  -3   3        0.78        1.04      0.26 o 
   2  -3   3       39.30       45.44      0.89 o 
   3  -3   3      194.90      219.99      2.50 o 
   4  -3   3     1814.19     1916.73     19.67 o 
   5  -3   3      710.45      754.57      8.73 o 
   6  -3   3      249.32      255.24      4.15 o 
   7  -3   3        0.21        0.77      0.97 o 
   8  -3   3      456.92      473.66      8.49 o 
   9  -3   3        0.33        2.67      1.27 o 
  10  -3   3      137.27      145.57      9.38 o 
  11  -3   3        0.19        3.88      2.66 o 
  12  -3   3        4.26        6.99      3.33 o 
 -12  -2   3       26.15       30.47      6.46 o 
 -11  -2   3       31.41       28.66      3.32 o 
 -10  -2   3        0.27       -0.65      1.37 o 
  -9  -2   3       55.32       51.32      3.68 o 
  -8  -2   3        3.74        3.16      2.05 o 
  -7  -2   3       15.31       13.92      1.92 o 
  -6  -2   3      308.39      303.00      8.42 o 
  -5  -2   3      458.40      490.94      7.66 o 
  -4  -2   3       24.42       20.81      1.33 o 
  -3  -2   3     1027.31     1014.67     12.97 o 
  -2  -2   3      378.17      324.15      5.37 o 
  -1  -2   3     1772.19     1722.74     17.08 o 
   0  -2   3       18.24       14.29      0.65 o 
   1  -2   3      334.81      351.46      3.38 o 
   2  -2   3      543.57      537.51      4.77 o 
   3  -2   3      462.82      466.78      5.22 o 
   4  -2   3      231.83      214.17      3.14 o 
   5  -2   3       29.19       28.56      1.78 o 
   6  -2   3      152.58      144.42      3.40 o 
   7  -2   3      207.60      191.56      6.11 o 
   8  -2   3      118.46      113.50      3.54 o 
   9  -2   3      687.86      658.43     15.51 o 
  10  -2   3      100.55       94.52      6.10 o 
  11  -2   3       73.86       73.34      6.48 o 
  12  -2   3        0.70        6.31      3.26 o 
 -13  -1   3        3.16        0.92      4.00 o 
 -12  -1   3       16.23        6.77      4.31 o 
 -11  -1   3       11.58       12.42      4.61 o 
 -10  -1   3       22.32       21.63      2.64 o 
  -9  -1   3        7.20        3.45      1.36 o 
  -8  -1   3        0.00       -0.26      0.93 o 
  -7  -1   3      118.98      118.84      3.62 o 
  -6  -1   3        0.02        0.25      0.66 o 
  -5  -1   3       33.35       20.48      1.82 o 
  -4  -1   3        4.01        4.75      0.74 o 
  -3  -1   3        6.38        3.03      0.67 o 
  -2  -1   3       90.93       88.48      1.69 o 
  -1  -1   3      282.55      285.66      3.59 o 
   0  -1   3       24.19       27.72      0.64 o 
   1  -1   3      383.84      334.89      3.93 o 
   2  -1   3       11.99       18.81      0.62 o 
   3  -1   3       91.70       85.82      1.26 o 
   4  -1   3       18.76       18.29      0.86 o 
   5  -1   3        1.12        1.94      0.52 o 
   6  -1   3      116.63      112.64      2.89 o 
   7  -1   3      588.06      596.81     12.75 o 
   8  -1   3        8.07       10.87      1.45 o 
   9  -1   3       99.76       98.47      3.70 o 
  10  -1   3        0.48        1.31      1.67 o 
  11  -1   3       50.34       63.59     16.31 o 
  12  -1   3       20.63       23.44      4.43 o 
 -13   0   3        0.81        4.31      4.00 o 
 -12   0   3       10.07       13.92      3.68 o 
 -11   0   3      168.79      169.87      6.44 o 
 -10   0   3        4.77        5.60      1.62 o 
  -9   0   3       12.78       16.04      2.01 o 
  -8   0   3       52.69       52.76      2.84 o 
  -7   0   3      137.19      133.93      3.88 o 
  -6   0   3      131.31      124.32      4.00 o 
  -5   0   3      370.56      374.17      5.74 o 
  -4   0   3      192.69      203.71      3.59 o 
  -3   0   3     2785.35     2784.62     29.75 o 
  -2   0   3        4.64        2.14      0.42 o 
  -1   0   3      229.20      196.46      2.28 o 
   0   0   3       68.19       92.40      1.47 o 
   1   0   3      238.89      230.49      6.46 o 
   2   0   3      919.05      913.77     16.65 o 
   3   0   3      421.97      406.44      5.58 o 
   4   0   3      304.83      316.92      4.30 o 
   5   0   3       21.53       25.61      1.20 o 
   6   0   3      470.44      436.63      6.58 o 
   7   0   3     1073.21     1064.26     15.17 o 
   8   0   3        8.04       12.53      1.56 o 
   9   0   3       65.24       77.01      5.70 o 
  10   0   3        1.92        4.40      1.90 o 
  11   0   3        1.54        1.08      2.50 o 
  12   0   3        1.27        1.70      2.80 o 
 -13   1   3       11.22        9.23      4.62 o 
 -12   1   3        0.01       -2.15      2.77 o 
 -11   1   3       23.41       24.46      2.73 o 
 -10   1   3        0.22       -1.22      1.22 o 
  -9   1   3       26.01       26.49      2.44 o 
  -8   1   3       35.42       40.96      2.94 o 
  -7   1   3      388.77      401.60      7.34 o 
  -6   1   3      965.07      965.71     12.13 o 
  -5   1   3       27.82       29.81      1.45 o 
  -4   1   3      106.98       78.96      1.88 o 
  -3   1   3      133.92      115.13      2.20 o 
  -2   1   3     2039.49     2001.89     18.74 o 
  -1   1   3       20.24       25.93      0.99 o 
   0   1   3       90.12       78.05      1.70 o 
   1   1   3       40.40       40.39      1.85 o 
   2   1   3      168.42      175.72      3.57 o 
   3   1   3       10.40       16.23      0.85 o 
   4   1   3      230.13      238.08      3.49 o 
   5   1   3      272.09      278.92      5.14 o 
   6   1   3        0.54        0.37      0.75 o 
   7   1   3        1.38        1.14      1.33 o 
   8   1   3      245.23      259.38      5.56 o 
   9   1   3      355.62      355.52      8.32 o 
  10   1   3      100.24      111.87      5.34 o 
  11   1   3        2.28        5.85      3.85 o 
 -13   2   3       11.91       24.93      6.46 o 
 -12   2   3        0.00       -0.35      1.46 o 
 -11   2   3        0.03       -1.18      1.18 o 
 -10   2   3        1.07        0.53      1.32 o 
  -9   2   3       96.32       91.67      6.48 o 
  -8   2   3       21.68       19.71      2.31 o 
  -7   2   3       93.23      109.11      3.43 o 
  -6   2   3      346.66      356.48      6.08 o 
  -5   2   3      217.10      222.36      3.75 o 
  -4   2   3      508.69      603.84      6.97 o 
  -3   2   3     2037.10     2140.73     24.93 o 
  -2   2   3     2239.91     2238.24     19.83 o 
  -1   2   3        3.97        4.17      0.41 o 
   0   2   3        0.13        3.69      0.36 o 
   1   2   3      883.28      897.87      9.46 o 
   2   2   3       48.49       38.88      0.89 o 
   3   2   3      175.13      188.71      2.46 o 
   4   2   3       33.68       41.02      1.05 o 
   5   2   3       19.34       21.13      1.91 o 
   6   2   3      125.14      116.11      3.01 o 
   7   2   3     1105.98     1028.93     14.84 o 
   8   2   3      609.43      584.32      9.82 o 
   9   2   3       27.08       25.64      2.10 o 
  10   2   3        4.64        2.26      5.69 o 
  11   2   3       19.01       24.38      4.14 o 
 -13   3   3        4.78        6.46      5.23 o 
 -12   3   3        4.18        3.00      1.97 o 
 -11   3   3        2.29        3.73      1.76 o 
 -10   3   3        5.30        5.45      1.60 o 
  -9   3   3        0.02       -0.86      1.09 o 
  -8   3   3       23.50       21.02      2.02 o 
  -7   3   3      189.90      204.21      4.67 o 
  -6   3   3      158.90      155.93      3.48 o 
  -5   3   3      988.57      965.58     10.66 o 
  -4   3   3     2106.20     2127.65     23.59 o 
  -3   3   3      813.90      811.14     10.42 o 
  -2   3   3     1025.79     1098.55     13.69 o 
  -1   3   3     4428.51     4539.03     46.36 o 
   0   3   3       37.71       35.30      0.86 o 
   1   3   3      367.88      342.87      3.45 o 
   2   3   3      459.98      455.99      4.74 o 
   3   3   3      619.68      671.03      8.98 o 
   4   3   3      533.54      561.81      6.00 o 
   5   3   3        0.00       -0.32      0.47 o 
   6   3   3       27.31       26.91      1.31 o 
   7   3   3       85.36       89.62      2.41 o 
   8   3   3        2.41        2.44      0.94 o 
   9   3   3      164.97      169.54      5.02 o 
  10   3   3       59.59       64.98      7.55 o 
  11   3   3        2.85       -0.34      1.83 o 
 -12   4   3       30.66       35.00      3.55 o 
 -11   4   3        9.49        9.23      2.19 o 
 -10   4   3        7.97        5.32      1.54 o 
  -9   4   3        4.09        4.48      1.51 o 
  -8   4   3       41.47       36.29      2.48 o 
  -7   4   3       63.20       61.24      2.54 o 
  -6   4   3      210.50      204.87      6.50 o 
  -5   4   3      488.66      461.92      6.86 o 
  -4   4   3       36.16       40.91      1.73 o 
  -3   4   3      373.24      354.16      5.44 o 
  -2   4   3      320.34      318.85      5.66 o 
  -1   4   3       14.54       19.07      1.10 o 
   0   4   3       21.91       13.57      0.69 o 
   1   4   3        4.13        3.95      0.41 o 
   2   4   3      423.87      474.09      4.73 o 
   3   4   3      833.61      924.86      9.87 o 
   4   4   3       46.62       39.90      1.35 o 
   5   4   3      202.09      209.09      3.67 o 
   6   4   3        0.68        0.70      0.63 o 
   7   4   3        6.59        6.26      0.98 o 
   8   4   3        7.51        5.97      1.27 o 
   9   4   3       21.49       21.39      1.95 o 
  10   4   3        0.00       -1.22      1.22 o 
  11   4   3        2.77        5.54      4.92 o 
 -12   5   3        2.39        0.77      1.82 o 
 -11   5   3        0.92        1.58      1.63 o 
 -10   5   3        9.84       11.97      3.04 o 
  -9   5   3        0.23        0.00      1.05 o 
  -8   5   3        5.77        6.38      1.51 o 
  -7   5   3       15.67       17.17      1.78 o 
  -6   5   3       36.30       39.86      2.14 o 
  -5   5   3      262.15      263.91      4.79 o 
  -4   5   3       33.69       38.52      2.50 o 
  -3   5   3        4.97        2.62      0.70 o 
  -2   5   3       12.34       12.96      1.00 o 
  -1   5   3        3.48        3.00      0.72 o 
   0   5   3      557.22      582.14      6.57 o 
   1   5   3      511.11      535.41      6.51 o 
   2   5   3        2.69        1.15      0.41 o 
   3   5   3     1043.95     1076.66     10.58 o 
   4   5   3      558.41      547.59      7.52 o 
   5   5   3       65.58       64.18      2.27 o 
   6   5   3        4.22        7.42      0.97 o 
   7   5   3       82.12       75.57      3.48 o 
   8   5   3       48.81       42.47      2.34 o 
   9   5   3        3.79        5.96      1.40 o 
  10   5   3        3.33        2.49      1.47 o 
 -12   6   3        0.76        0.32      2.10 o 
 -11   6   3       19.98       18.04      3.07 o 
 -10   6   3        0.36        2.06      1.50 o 
  -9   6   3       11.15       15.13      2.23 o 
  -8   6   3        0.76        0.48      1.16 o 
  -7   6   3       21.14       22.80      2.15 o 
  -6   6   3       53.28       49.15      2.68 o 
  -5   6   3        1.77        2.38      0.86 o 
  -4   6   3       65.60       72.28      3.03 o 
  -3   6   3       51.22       50.10      2.42 o 
  -2   6   3      782.86      748.97     10.33 o 
  -1   6   3      146.87      164.34      2.85 o 
   0   6   3      139.00      150.32      3.08 o 
   1   6   3       53.88       66.38      2.48 o 
   2   6   3        0.32       -0.42      0.48 o 
   3   6   3       30.18       34.51      1.50 o 
   4   6   3       33.41       36.43      1.16 o 
   5   6   3        3.08        4.77      0.87 o 
   6   6   3      314.28      284.41      5.01 o 
   7   6   3        0.96        1.79      0.93 o 
   8   6   3       17.38       13.14      1.96 o 
   9   6   3        0.61        1.24      1.38 o 
  10   6   3        7.23       10.28      3.23 o 
 -12   7   3       15.66       16.32      3.24 o 
 -11   7   3        0.96        3.17      2.10 o 
 -10   7   3       13.48       19.38      3.18 o 
  -9   7   3        2.34        1.83      1.56 o 
  -8   7   3        0.76       -0.09      1.20 o 
  -7   7   3       50.52       47.04      3.00 o 
  -6   7   3        5.72        7.10      1.40 o 
  -5   7   3       24.65       19.42      1.61 o 
  -4   7   3       23.13       20.89      2.00 o 
  -3   7   3       47.78       46.11      2.74 o 
  -2   7   3       46.96       44.67      1.36 o 
  -1   7   3       54.43       49.63      1.83 o 
   0   7   3        2.46        3.31      0.97 o 
   1   7   3       53.81       46.48      2.40 o 
   2   7   3        5.18        7.15      1.03 o 
   3   7   3        4.03        7.74      1.02 o 
   4   7   3       30.18       32.29      3.21 o 
   5   7   3        1.80        0.03      0.85 o 
   6   7   3       11.32       10.20      1.30 o 
   7   7   3        0.39       -0.73      1.08 o 
   8   7   3        1.75        3.94      1.45 o 
   9   7   3        5.75        9.20      1.76 o 
 -11   8   3       14.29       18.04      4.46 o 
 -10   8   3        6.86        7.37      3.54 o 
  -9   8   3        9.99       11.06      3.39 o 
  -8   8   3       39.29       35.92      3.76 o 
  -7   8   3        7.88        5.42      1.67 o 
  -6   8   3        4.47        4.37      1.52 o 
  -5   8   3       20.94       23.33      2.08 o 
  -4   8   3       14.64       10.59      3.25 o 
  -3   8   3        0.03        0.30      1.00 o 
  -2   8   3      246.49      257.43      4.53 o 
  -1   8   3      478.29      497.03      8.14 o 
   0   8   3       87.90       86.51      4.34 o 
   1   8   3        0.46        0.37      0.97 o 
   2   8   3        1.86        0.25      1.03 o 
   3   8   3       40.21       38.14      1.80 o 
   4   8   3       21.18       20.83      1.84 o 
   5   8   3       24.24       20.13      1.59 o 
   6   8   3        2.21        2.61      1.12 o 
   7   8   3       18.00       13.77      2.00 o 
   8   8   3        0.02        0.91      1.40 o 
   9   8   3        0.38       -0.75      2.22 o 
 -11   9   3       13.08       13.14      5.23 o 
 -10   9   3        9.54        6.05      2.50 o 
  -9   9   3       15.42       12.62      3.39 o 
  -8   9   3        0.09       -0.86      1.54 o 
  -7   9   3        3.89        3.95      1.86 o 
  -6   9   3      131.32      124.86      5.84 o 
  -5   9   3       15.04       13.09      2.58 o 
  -4   9   3       26.05       23.79      3.82 o 
  -3   9   3        8.77        5.28      1.68 o 
  -2   9   3       77.10       82.30      3.60 o 
  -1   9   3       34.17       34.60      2.47 o 
   0   9   3       10.73       10.94      1.66 o 
   1   9   3       32.16       31.33      3.73 o 
   2   9   3        6.63        4.13      1.99 o 
   3   9   3        1.67        2.42      1.45 o 
   4   9   3       23.64       22.41      1.98 o 
   5   9   3        4.25        4.75      2.21 o 
   6   9   3        7.31        9.42      1.87 o 
   7   9   3        0.24       -0.70      2.22 o 
   8   9   3        5.94        5.30      3.69 o 
 -10  10   3        0.17        0.51      2.92 o 
  -9  10   3       10.17       15.07      3.69 o 
  -8  10   3       15.46       15.27      2.66 o 
  -7  10   3       44.87       44.09      8.31 o 
  -6  10   3       17.92       18.55      2.95 o 
  -5  10   3       14.41       11.09      3.39 o 
  -4  10   3        4.18        5.04      5.08 o 
  -3  10   3        0.01       -0.01      1.45 o 
  -2  10   3       13.98        9.35      2.10 o 
  -1  10   3        1.78        2.30      1.56 o 
   0  10   3       32.18       35.55      3.16 o 
   1  10   3        3.42        1.15      1.57 o 
   2  10   3        0.05        1.74      1.62 o 
   3  10   3        0.12       -0.36      1.82 o 
   4  10   3        0.35        0.82      3.54 o 
   5  10   3        2.07       -1.37      4.31 o 
   6  10   3        0.70       -0.32      2.17 o 
   7  10   3        0.07       -0.56      2.17 o 
  -9  11   3        6.20        8.73      2.73 o 
  -8  11   3        5.82        4.59      2.28 o 
  -7  11   3        0.14       -1.95      3.08 o 
  -6  11   3      103.26      118.36     10.92 o 
  -5  11   3      306.33      335.90     11.02 o 
  -4  11   3       54.79       52.04      4.43 o 
  -3  11   3       13.91        9.54      2.44 o 
  -2  11   3       57.45       61.03      4.92 o 
  -1  11   3        2.18        3.46      1.76 o 
   0  11   3        0.00       -1.10      1.46 o 
   1  11   3       32.91       34.62      3.43 o 
   2  11   3       26.52       30.00      3.17 o 
   3  11   3        0.84        1.90      2.62 o 
   4  11   3        0.00       -0.47      2.77 o 
   5  11   3        5.01        6.09      2.65 o 
   6  11   3        0.04       -1.47      2.45 o 
  -8  12   3       18.09       24.31      6.46 o 
  -7  12   3        1.80        2.65      2.92 o 
  -6  12   3       47.98       48.75      4.78 o 
  -5  12   3        6.15       11.96      3.23 o 
  -4  12   3       24.76       21.92      4.15 o 
  -3  12   3       59.71       58.58     10.31 o 
  -2  12   3       40.57       37.76      4.15 o 
  -1  12   3      120.53      125.97     12.31 o 
   0  12   3      234.32      234.39      9.39 o 
   1  12   3       26.09       23.56      3.11 o 
   2  12   3        6.11        6.30      2.72 o 
   3  12   3        9.04        9.64      3.39 o 
   4  12   3        0.36        1.69      2.37 o 
   5  12   3        0.03       -4.62      5.23 o 
  -7  13   3        3.76        7.05      2.61 o 
  -6  13   3        0.87       -1.86      1.86 o 
  -5  13   3        1.64        1.48      2.28 o 
  -4  13   3       11.17       18.41      3.39 o 
  -3  13   3       24.45       20.51      3.47 o 
  -2  13   3        0.76        0.48      2.14 o 
  -1  13   3        6.68       16.62      5.23 o 
   0  13   3       22.11       20.77      3.40 o 
   1  13   3       42.83       46.16      6.15 o 
   2  13   3       28.60       25.23      5.23 o 
   3  13   3       12.30       11.69      4.00 o 
  -4  14   3        0.34        2.97      7.23 o 
  -3  14   3        1.86       -0.62      2.10 o 
  -2  14   3        5.82        7.94      2.79 o 
  -1  14   3        1.36        1.04      2.44 o 
   0  14   3        4.02        2.46      3.08 o 
  -2 -14   4        6.22        6.46      2.61 o 
  -1 -14   4        4.67        4.26      2.50 o 
   0 -14   4       11.78       11.01      3.10 o 
   1 -14   4        0.07       -0.38      2.15 o 
   2 -14   4        0.86        3.78      2.28 o 
   3 -14   4        7.23        7.61      2.92 o 
   4 -14   4        0.94        3.28      2.58 o 
  -4 -13   4       45.58       62.92      7.69 o 
  -3 -13   4       32.77       29.44      7.23 o 
  -2 -13   4       49.91       53.89      5.30 o 
  -1 -13   4       33.47       29.72      2.98 o 
   0 -13   4        0.11       -0.51      1.85 o 
   1 -13   4       18.69       36.93     12.16 o 
   2 -13   4        2.22        0.65      1.92 o 
   3 -13   4        0.25        0.20      1.76 o 
   4 -13   4        0.03       -1.23      1.65 o 
   5 -13   4        4.03        1.95      1.93 o 
   6 -13   4        1.44       -1.44      1.93 o 
  -6 -12   4       15.92       25.23      5.54 o 
  -5 -12   4       16.90        9.71      2.88 o 
  -4 -12   4       33.84       19.53      6.31 o 
  -3 -12   4       99.91       89.49      4.68 o 
  -2 -12   4       78.76       67.55      4.68 o 
  -1 -12   4       13.12       13.19      2.20 o 
   0 -12   4       13.92       14.86      2.34 o 
   1 -12   4       10.63       11.66      2.79 o 
   2 -12   4        0.78        1.06      1.92 o 
   3 -12   4        1.73        1.57      3.39 o 
   4 -12   4        4.70        5.65      3.54 o 
   5 -12   4        0.27       -0.27      1.76 o 
   6 -12   4        0.88       -0.15      1.82 o 
   7 -12   4        1.22       -2.46      3.69 o 
  -7 -11   4        0.45        0.15      2.18 o 
  -6 -11   4        0.97        2.46      2.39 o 
  -5 -11   4        5.78        4.66      1.80 o 
  -4 -11   4        0.42        0.99      1.40 o 
  -3 -11   4        4.75        2.81      1.52 o 
  -2 -11   4       34.43       35.66      4.27 o 
  -1 -11   4       39.55       37.43      4.40 o 
   0 -11   4       44.84       40.77      3.17 o 
   1 -11   4       62.28       66.25      5.10 o 
   2 -11   4       28.37       38.44      6.46 o 
   3 -11   4       39.97       31.65      4.77 o 
   4 -11   4       57.91       69.97      6.77 o 
   5 -11   4       22.43       25.77      3.24 o 
   6 -11   4        1.95       -1.34      2.00 o 
   7 -11   4       13.52       10.77      4.92 o 
   8 -11   4       14.82       22.16      6.46 o 
  -8 -10   4        0.32       -0.77      2.18 o 
  -7 -10   4       23.25       21.33      6.00 o 
  -6 -10   4       25.78       25.93      4.44 o 
  -5 -10   4        3.73        1.00      1.40 o 
  -4 -10   4        2.89        2.64      1.40 o 
  -3 -10   4       97.44      102.09      4.33 o 
  -2 -10   4       66.15       69.11      4.47 o 
  -1 -10   4       57.67       55.93      4.77 o 
   0 -10   4       13.28       10.04      3.16 o 
   1 -10   4       11.41        9.66      1.60 o 
   2 -10   4        4.93        4.54      1.79 o 
   3 -10   4        3.61        3.86      1.80 o 
   4 -10   4      194.49      216.03     13.78 o 
   5 -10   4      251.87      268.59      8.14 o 
   6 -10   4      197.33      197.23      9.80 o 
   7 -10   4       29.95       24.93      4.72 o 
   8 -10   4       52.23       54.06      6.77 o 
   9 -10   4       26.07       22.16      6.15 o 
  -9  -9   4        0.00       -1.84      1.84 o 
  -8  -9   4        2.52       -1.13      2.06 o 
  -7  -9   4       47.96       44.80      3.32 o 
  -6  -9   4       50.26       43.61      3.21 o 
  -5  -9   4       24.49       21.22      2.26 o 
  -4  -9   4        0.19       -1.06      1.12 o 
  -3  -9   4       32.43       31.18      2.63 o 
  -2  -9   4       39.20       37.75      3.20 o 
  -1  -9   4        1.56        2.47      1.15 o 
   0  -9   4       45.65       45.95      2.68 o 
   1  -9   4        1.65        1.81      1.02 o 
   2  -9   4       17.00       15.81      1.55 o 
   3  -9   4       31.34       22.63      2.58 o 
   4  -9   4       28.69       22.56      3.11 o 
   5  -9   4       85.18       77.60      5.94 o 
   6  -9   4       52.52       56.40      3.55 o 
   7  -9   4        7.81        8.80      3.62 o 
   8  -9   4       12.66       13.74      3.35 o 
   9  -9   4        0.11       -0.05      2.40 o 
  10  -9   4        1.05        0.46      3.17 o 
 -10  -8   4        2.98        7.69      4.00 o 
  -9  -8   4        7.20        7.44      3.08 o 
  -8  -8   4       23.67       27.01      2.67 o 
  -7  -8   4       47.52       47.58      3.34 o 
  -6  -8   4       18.88       18.71      2.17 o 
  -5  -8   4        0.01        0.09      1.03 o 
  -4  -8   4       51.44       46.18      4.70 o 
  -3  -8   4        3.92        4.92      1.16 o 
  -2  -8   4       13.42       10.34      2.38 o 
  -1  -8   4       44.07       47.44      4.73 o 
   0  -8   4        5.72        2.89      0.93 o 
   1  -8   4        0.39        0.93      0.50 o 
   2  -8   4       10.12        9.59      0.88 o 
   3  -8   4       18.33       21.26      1.70 o 
   4  -8   4        0.21       -0.85      0.85 o 
   5  -8   4       33.06       31.12      2.69 o 
   6  -8   4       34.44       34.96      3.67 o 
   7  -8   4        4.00       -1.14      2.66 o 
   8  -8   4       25.22       34.60      4.12 o 
   9  -8   4        0.22        1.44      2.44 o 
  10  -8   4        5.31        7.45      4.77 o 
 -10  -7   4       45.81       55.24      5.11 o 
  -9  -7   4       17.93       21.96      3.46 o 
  -8  -7   4        0.43       -1.17      3.23 o 
  -7  -7   4        3.63        3.52      2.22 o 
  -6  -7   4       14.97       16.76      2.55 o 
  -5  -7   4      205.81      185.92      9.02 o 
  -4  -7   4        8.64        9.38      1.35 o 
  -3  -7   4       51.64       55.59      2.81 o 
  -2  -7   4       14.49       13.68      1.93 o 
  -1  -7   4       46.37       45.32      4.05 o 
   0  -7   4       25.94       30.50      1.74 o 
   1  -7   4        0.12       -0.11      0.63 o 
   2  -7   4        8.58       12.00      0.79 o 
   3  -7   4        0.85        0.38      0.57 o 
   4  -7   4       12.58       11.64      1.31 o 
   5  -7   4      198.40      213.13      4.58 o 
   6  -7   4       59.25       66.01      2.37 o 
   7  -7   4       20.65       23.11      2.12 o 
   8  -7   4       10.26       13.84      1.87 o 
   9  -7   4       28.46       38.20      2.95 o 
  10  -7   4       13.35       14.89      5.08 o 
  11  -7   4        4.32        8.28      4.04 o 
 -11  -6   4       35.85       42.47      7.08 o 
 -10  -6   4        0.72        1.31      2.06 o 
  -9  -6   4       29.04       32.28      3.80 o 
  -8  -6   4       53.16       43.74      8.00 o 
  -7  -6   4      117.55      111.24      5.55 o 
  -6  -6   4      793.75      775.61     23.10 o 
  -5  -6   4      226.97      215.32      5.98 o 
  -4  -6   4        5.41        3.64      1.16 o 
  -3  -6   4       91.16       92.34      2.87 o 
  -2  -6   4       15.25       14.86      1.42 o 
  -1  -6   4       25.14       30.35      1.86 o 
   0  -6   4       31.44       29.50      1.58 o 
   1  -6   4      143.89      154.25      2.73 o 
   2  -6   4       18.53       18.49      0.88 o 
   3  -6   4        2.00        2.30      0.57 o 
   4  -6   4        8.23        9.41      1.06 o 
   5  -6   4       81.62       78.51      3.52 o 
   6  -6   4       69.87       74.25      2.07 o 
   7  -6   4       45.62       48.63      3.08 o 
   8  -6   4       35.07       34.80      2.52 o 
   9  -6   4       13.33       16.60      2.08 o 
  10  -6   4       14.25       20.45      4.21 o 
  11  -6   4        5.47        3.07      3.33 o 
 -11  -5   4       10.85       11.08      4.31 o 
 -10  -5   4       67.31       59.26      5.08 o 
  -9  -5   4       85.74       80.67      5.79 o 
  -8  -5   4      462.58      441.67     13.98 o 
  -7  -5   4      126.62      136.95      5.38 o 
  -6  -5   4       28.31       29.86      3.23 o 
  -5  -5   4      211.84      207.55      6.21 o 
  -4  -5   4      145.98      134.37      3.68 o 
  -3  -5   4      127.07      105.73      3.22 o 
  -2  -5   4       26.05       25.31      1.71 o 
  -1  -5   4       41.55       40.91      1.77 o 
   0  -5   4      406.00      383.80      5.85 o 
   1  -5   4       20.16       23.78      1.58 o 
   2  -5   4        5.15        8.66      0.72 o 
   3  -5   4      169.96      166.44      3.62 o 
   4  -5   4       50.57       49.14      1.75 o 
   5  -5   4       15.75       16.34      1.00 o 
   6  -5   4      163.32      156.38      2.94 o 
   7  -5   4       43.95       45.59      2.74 o 
   8  -5   4        4.88        3.19      1.33 o 
   9  -5   4       15.54       14.02      2.13 o 
  10  -5   4       40.23       54.75      5.06 o 
  11  -5   4       19.81       29.06      5.39 o 
 -12  -4   4       13.38       21.23      5.54 o 
 -11  -4   4       30.67       37.45      6.00 o 
 -10  -4   4       41.41       42.58      4.34 o 
  -9  -4   4       46.96       44.38      3.72 o 
  -8  -4   4        2.34        2.85      1.45 o 
  -7  -4   4      220.37      210.42      7.67 o 
  -6  -4   4       17.36       19.31      1.86 o 
  -5  -4   4      102.14       83.83      6.94 o 
  -4  -4   4      147.78      162.40      4.14 o 
  -3  -4   4     1072.94     1183.00     15.85 o 
  -2  -4   4       58.22       77.34      2.68 o 
  -1  -4   4     1242.82     1383.33     20.34 o 
   0  -4   4        2.40        1.16      0.53 o 
   1  -4   4        0.27        0.44      0.48 o 
   2  -4   4        1.46        1.02      0.41 o 
   3  -4   4       28.05       35.52      1.04 o 
   4  -4   4       25.01       22.29      0.83 o 
   5  -4   4       18.78       17.89      1.24 o 
   6  -4   4        6.16        9.83      1.10 o 
   7  -4   4      109.58      107.80      3.52 o 
   8  -4   4       11.19       10.49      1.53 o 
   9  -4   4       14.41       15.64      2.27 o 
  10  -4   4       19.68       19.09      3.91 o 
  11  -4   4       36.29       33.35      4.10 o 
 -12  -3   4        5.35        2.54      2.71 o 
 -11  -3   4       14.67       13.16      2.34 o 
 -10  -3   4        3.80        2.15      1.36 o 
  -9  -3   4       45.99       45.76      3.17 o 
  -8  -3   4       15.58       15.03      1.90 o 
  -7  -3   4       21.25       23.39      1.85 o 
  -6  -3   4      116.44      119.37      3.36 o 
  -5  -3   4        2.27        1.51      0.80 o 
  -4  -3   4      221.53      220.34      4.47 o 
  -3  -3   4       55.79       52.80      2.52 o 
  -2  -3   4      183.16      207.75      3.90 o 
  -1  -3   4      258.44      228.48      4.27 o 
   0  -3   4      302.37      289.61      3.88 o 
   1  -3   4      425.80      450.93      5.19 o 
   2  -3   4       11.01       12.00      0.54 o 
   3  -3   4      169.16      188.06      2.91 o 
   4  -3   4      394.71      443.69      5.25 o 
   5  -3   4      578.28      572.34      8.15 o 
   6  -3   4      604.51      593.81      8.18 o 
   7  -3   4      354.13      340.92      8.16 o 
   8  -3   4        2.84        4.59      1.35 o 
   9  -3   4        1.46        3.21      1.25 o 
  10  -3   4        5.67        3.27      1.86 o 
  11  -3   4        3.76        2.36      2.73 o 
 -12  -2   4        7.43        5.56      2.80 o 
 -11  -2   4        4.19        3.54      2.14 o 
 -10  -2   4        1.20        0.59      1.82 o 
  -9  -2   4        5.30        4.51      2.73 o 
  -8  -2   4        3.84        6.29      1.71 o 
  -7  -2   4       30.39       33.86      2.43 o 
  -6  -2   4       11.44        9.34      2.84 o 
  -5  -2   4       13.46       13.62      1.12 o 
  -4  -2   4        0.87        1.99      0.68 o 
  -3  -2   4        6.07       11.71      1.02 o 
  -2  -2   4      123.15      124.44      2.85 o 
  -1  -2   4       40.93       37.82      1.21 o 
   0  -2   4      106.64      101.20      1.73 o 
   1  -2   4      347.56      383.72      4.34 o 
   2  -2   4     2677.09     2931.62     31.67 o 
   3  -2   4      193.42      231.22      4.68 o 
   4  -2   4      443.28      481.10      5.97 o 
   5  -2   4       13.13       13.77      0.86 o 
   6  -2   4      245.39      232.54      7.48 o 
   7  -2   4      664.49      638.43     12.94 o 
   8  -2   4      203.28      214.29      5.00 o 
   9  -2   4      165.59      178.17      4.48 o 
  10  -2   4       41.69       42.95      3.62 o 
  11  -2   4        2.70        1.74      2.50 o 
 -12  -1   4        3.53        0.48      2.14 o 
 -11  -1   4        3.54        8.28      2.44 o 
 -10  -1   4        9.98       12.30      2.83 o 
  -9  -1   4       42.79       44.38      5.86 o 
  -8  -1   4       13.46       13.63      2.88 o 
  -7  -1   4       79.06       69.26      3.05 o 
  -6  -1   4        0.18       -0.25      0.62 o 
  -5  -1   4      231.79      230.65      4.25 o 
  -4  -1   4        4.96        5.52      0.75 o 
  -3  -1   4     1081.40     1126.09     15.38 o 
  -2  -1   4      439.67      434.30      6.13 o 
  -1  -1   4     1123.84      970.12      9.95 o 
   0  -1   4        1.97        2.21      0.35 o 
   1  -1   4     4122.12     4159.48     50.78 o 
   2  -1   4       52.19       54.00      1.28 o 
   3  -1   4      343.69      403.61      4.91 o 
   4  -1   4       53.01       58.01      1.44 o 
   5  -1   4      167.82      154.94      2.54 o 
   6  -1   4       29.23       26.19      1.35 o 
   7  -1   4     2390.53     2274.27     40.51 o 
   8  -1   4      196.64      197.19      4.37 o 
   9  -1   4       85.54      109.33      4.08 o 
  10  -1   4       44.46       41.06      3.50 o 
  11  -1   4        2.39        3.32      2.58 o 
 -13   0   4        6.34       14.46      5.54 o 
 -12   0   4       27.88       25.07      3.62 o 
 -11   0   4        5.62        3.87      3.39 o 
 -10   0   4        4.14        8.63      2.04 o 
  -9   0   4        2.21        1.71      1.40 o 
  -8   0   4       14.84       11.52      1.83 o 
  -7   0   4        0.06       -0.94      0.94 o 
  -6   0   4       64.27       64.21      3.37 o 
  -5   0   4       75.80       61.64      2.62 o 
  -4   0   4       43.77       42.86      1.69 o 
  -3   0   4       14.87       11.94      0.97 o 
  -2   0   4      191.97      177.83      2.59 o 
  -1   0   4       80.76       85.64      1.40 o 
   0   0   4        1.66        3.37      0.40 o 
   1   0   4      203.49      200.44      4.62 o 
   2   0   4     1565.91     1608.50     40.62 o 
   3   0   4      299.72      319.13     13.49 o 
   4   0   4        0.58       -0.12      0.34 o 
   5   0   4       56.93       65.89      1.70 o 
   6   0   4      142.47      146.68      2.71 o 
   7   0   4      177.22      167.55      4.72 o 
   8   0   4       66.63       52.62      2.62 o 
   9   0   4      351.22      376.36      9.86 o 
  10   0   4        3.49        7.59      2.01 o 
  11   0   4       11.38        7.69      4.62 o 
 -13   1   4        6.57       10.77      4.92 o 
 -12   1   4       18.55       18.55      3.39 o 
 -11   1   4        0.87        1.97      1.76 o 
 -10   1   4        5.19        3.57      1.56 o 
  -9   1   4        3.23        1.26      1.22 o 
  -8   1   4       33.20       35.29      2.67 o 
  -7   1   4        9.63        4.85      1.07 o 
  -6   1   4       15.88       17.23      1.39 o 
  -5   1   4      256.62      248.48      4.38 o 
  -4   1   4       45.19       40.79      1.60 o 
  -3   1   4     1547.92     1574.22     16.51 o 
  -2   1   4       67.78       67.36      1.41 o 
  -1   1   4       36.88       34.24      0.92 o 
   0   1   4      327.03      340.17      5.29 o 
   1   1   4       78.79       79.58      2.36 o 
   2   1   4      326.95      377.70      6.83 o 
   3   1   4     1201.28     1177.52     18.90 o 
   4   1   4      752.79      758.78      8.44 o 
   5   1   4       55.05       48.92      1.42 o 
   6   1   4      280.21      248.97      5.37 o 
   7   1   4       21.61       24.37      1.75 o 
   8   1   4       19.29       18.91      1.92 o 
   9   1   4       16.78       20.04      1.88 o 
  10   1   4        4.39        7.03      2.12 o 
  11   1   4        7.17        2.46      3.69 o 
 -13   2   4        9.49        6.46      4.62 o 
 -12   2   4       15.38       14.99      2.56 o 
 -11   2   4       34.79       30.44      3.91 o 
 -10   2   4       18.06       16.40      2.21 o 
  -9   2   4        3.69        4.63      1.39 o 
  -8   2   4       35.39       34.34      2.55 o 
  -7   2   4        6.21        4.30      1.02 o 
  -6   2   4       28.77       28.72      1.55 o 
  -5   2   4      270.10      247.75      4.41 o 
  -4   2   4      276.02      290.90      4.90 o 
  -3   2   4      416.42      445.56      5.98 o 
  -2   2   4      374.26      374.90      5.96 o 
  -1   2   4       17.11       12.35      0.70 o 
   0   2   4       32.30       30.94      0.91 o 
   1   2   4       69.28       83.84      1.54 o 
   2   2   4      757.76      762.79      7.54 o 
   3   2   4     2566.28     2673.69     30.61 o 
   4   2   4      622.94      605.84      7.61 o 
   5   2   4       24.46       28.17      0.94 o 
   6   2   4        6.33        4.56      0.67 o 
   7   2   4       13.62       12.40      1.25 o 
   8   2   4        2.81        2.66      0.89 o 
   9   2   4       72.90       68.94      2.61 o 
  10   2   4        1.88        1.31      2.46 o 
  11   2   4        2.15        5.23      4.31 o 
 -13   3   4        0.71       -1.54      3.69 o 
 -12   3   4        4.08        3.39      1.94 o 
 -11   3   4       30.43       31.01      5.93 o 
 -10   3   4       24.61       26.36      3.65 o 
  -9   3   4       22.25       23.99      2.37 o 
  -8   3   4      129.44      139.82      4.13 o 
  -7   3   4        1.03        0.96      0.77 o 
  -6   3   4      132.22      118.73      2.80 o 
  -5   3   4       62.59       55.64      2.03 o 
  -4   3   4       10.09        6.28      1.49 o 
  -3   3   4       60.60       69.71      2.19 o 
  -2   3   4     3400.91     3351.47     38.57 o 
  -1   3   4       13.95       17.21      0.77 o 
   0   3   4        1.01        0.36      0.32 o 
   1   3   4      254.63      264.93      3.44 o 
   2   3   4       72.64       61.74      1.15 o 
   3   3   4        4.96        5.72      0.85 o 
   4   3   4       35.70       45.77      1.66 o 
   5   3   4      102.83      100.86      1.80 o 
   6   3   4        7.99        7.50      0.81 o 
   7   3   4       82.90       83.73      2.41 o 
   8   3   4       30.29       26.50      1.52 o 
   9   3   4       27.74       22.98      1.66 o 
  10   3   4        1.41        3.69      3.69 o 
  11   3   4        4.67        8.00      4.31 o 
 -12   4   4        9.86       12.51      2.37 o 
 -11   4   4        0.76       -0.56      1.43 o 
 -10   4   4        2.08        0.69      1.40 o 
  -9   4   4       14.66       14.91      3.68 o 
  -8   4   4        3.18        2.42      1.33 o 
  -7   4   4       89.29       91.76      3.03 o 
  -6   4   4        2.38        2.33      0.77 o 
  -5   4   4     1479.77     1424.43     16.00 o 
  -4   4   4     4982.36     5104.88     70.79 o 
  -3   4   4     1478.68     1491.54     20.33 o 
  -2   4   4      142.86      147.36      3.49 o 
  -1   4   4        0.52        0.90      0.66 o 
   0   4   4       14.04       10.56      0.67 o 
   1   4   4       10.02       15.69      0.59 o 
   2   4   4       53.73       52.15      1.42 o 
   3   4   4        8.64        8.89      0.79 o 
   4   4   4       31.01       30.29      1.54 o 
   5   4   4       10.86       10.68      1.62 o 
   6   4   4       17.83       20.87      1.18 o 
   7   4   4        0.03        0.22      0.65 o 
   8   4   4        5.42        5.14      0.98 o 
   9   4   4        0.28        0.20      1.46 o 
  10   4   4        5.89        7.08      4.00 o 
 -12   5   4       10.84       11.67      3.02 o 
 -11   5   4        0.51       -1.41      1.41 o 
 -10   5   4       13.62       15.37      2.69 o 
  -9   5   4       37.22       32.64      3.02 o 
  -8   5   4       14.26       17.13      2.20 o 
  -7   5   4       67.58       70.14      2.95 o 
  -6   5   4        9.65       10.05      1.15 o 
  -5   5   4        8.20       13.29      1.27 o 
  -4   5   4      455.48      439.06     10.64 o 
  -3   5   4      161.22      148.06      4.69 o 
  -2   5   4     5264.91     5454.13     67.76 o 
  -1   5   4       16.14       18.93      1.48 o 
   0   5   4     1395.30     1479.16     15.86 o 
   1   5   4      752.59      817.55      8.19 o 
   2   5   4      294.51      325.07      6.00 o 
   3   5   4        1.55        1.61      0.61 o 
   4   5   4        7.10        7.16      1.00 o 
   5   5   4        2.31        0.86      0.80 o 
   6   5   4       63.60       56.32      2.62 o 
   7   5   4        1.27        1.35      0.77 o 
   8   5   4        7.61        7.83      1.11 o 
   9   5   4        0.37        0.41      2.31 o 
  10   5   4        0.62       -0.31      4.31 o 
 -12   6   4        0.03        0.49      2.15 o 
 -11   6   4        0.00       -0.29      1.86 o 
 -10   6   4        6.19        2.43      2.15 o 
  -9   6   4        3.37        6.31      1.63 o 
  -8   6   4       79.58       67.23      6.27 o 
  -7   6   4       67.71       68.95      3.36 o 
  -6   6   4      186.78      185.75      6.11 o 
  -5   6   4       61.09       56.33      4.38 o 
  -4   6   4       18.35       15.67      1.68 o 
  -3   6   4       73.69       81.84      3.57 o 
  -2   6   4      545.83      580.73      9.63 o 
  -1   6   4      260.11      263.81      4.01 o 
   0   6   4      201.15      195.95      3.45 o 
   1   6   4       52.52       47.51      2.15 o 
   2   6   4        0.39        0.78      0.66 o 
   3   6   4        0.08       -0.62      0.62 o 
   4   6   4       29.61       25.18      1.82 o 
   5   6   4       16.86       15.94      1.44 o 
   6   6   4       16.00       20.69      2.41 o 
   7   6   4       13.55       11.50      1.58 o 
   8   6   4       35.85       32.30      2.14 o 
   9   6   4       10.89        5.85      4.92 o 
 -12   7   4        0.20        1.90      2.14 o 
 -11   7   4        1.89       -0.23      1.86 o 
 -10   7   4        0.08        0.48      1.82 o 
  -9   7   4        2.66        2.41      1.76 o 
  -8   7   4      154.05      137.54      6.13 o 
  -7   7   4       88.52       96.94      5.08 o 
  -6   7   4        1.02        2.31      1.18 o 
  -5   7   4       59.62       65.22      2.70 o 
  -4   7   4       89.85       84.95      3.50 o 
  -3   7   4        0.63        0.97      1.36 o 
  -2   7   4       30.29       23.65      2.24 o 
  -1   7   4       39.85       33.80      2.80 o 
   0   7   4       97.20      106.73      2.64 o 
   1   7   4       13.15       10.32      1.23 o 
   2   7   4       13.29       15.58      1.59 o 
   3   7   4       27.70       29.34      2.53 o 
   4   7   4       15.99       14.69      1.53 o 
   5   7   4       75.19       65.83      3.15 o 
   6   7   4      114.07      115.55      3.96 o 
   7   7   4       42.32       39.64      3.18 o 
   8   7   4        0.59        1.91      2.05 o 
   9   7   4        6.30       -1.54      4.31 o 
 -11   8   4        0.51        0.65      1.92 o 
 -10   8   4        0.07        2.14      1.99 o 
  -9   8   4        0.58        2.61      1.86 o 
  -8   8   4       28.71       26.34      3.85 o 
  -7   8   4      162.15      166.46     11.23 o 
  -6   8   4      721.72      724.62     17.92 o 
  -5   8   4      527.63      567.17     12.17 o 
  -4   8   4      161.80      155.93      9.55 o 
  -3   8   4        0.13       -0.53      1.18 o 
  -2   8   4        7.19        4.94      1.26 o 
  -1   8   4        3.95        2.99      0.77 o 
   0   8   4        4.08        3.94      1.15 o 
   1   8   4       36.31       38.94      2.39 o 
   2   8   4       11.05       12.49      1.58 o 
   3   8   4       34.28       35.33      3.26 o 
   4   8   4        8.99        9.64      1.94 o 
   5   8   4        2.28        0.30      1.16 o 
   6   8   4        0.76        0.42      1.31 o 
   7   8   4        1.42        2.12      1.40 o 
   8   8   4       16.25       23.49      3.98 o 
 -11   9   4        4.19        6.51      2.50 o 
 -10   9   4        0.00        0.91      1.82 o 
  -9   9   4        5.09        1.80      1.90 o 
  -8   9   4       34.03       31.69      3.69 o 
  -7   9   4       35.91       34.69      3.76 o 
  -6   9   4       34.51       30.10      3.35 o 
  -5   9   4        1.87        1.68      2.46 o 
  -4   9   4        2.88        1.72      1.45 o 
  -3   9   4        9.36        8.58      2.97 o 
  -2   9   4        0.30       -0.62      1.28 o 
  -1   9   4       26.66       20.79      2.42 o 
   0   9   4        9.64        5.92      1.76 o 
   1   9   4       85.39       81.65      8.10 o 
   2   9   4        2.83        0.89      1.53 o 
   3   9   4        7.16        6.21      2.33 o 
   4   9   4        0.32       -0.47      1.69 o 
   5   9   4        0.37        0.27      1.73 o 
   6   9   4        1.09       -0.74      2.05 o 
   7   9   4        0.00       -1.08      2.10 o 
 -10  10   4       28.30       30.76      4.04 o 
  -9  10   4       15.68       12.85      2.88 o 
  -8  10   4       23.55       22.73      7.39 o 
  -7  10   4        0.73       -1.98      2.62 o 
  -6  10   4        0.00       -1.35      1.35 o 
  -5  10   4       21.44       15.48      2.73 o 
  -4  10   4       51.29       51.68      4.36 o 
  -3  10   4        3.48        1.86      1.56 o 
  -2  10   4        1.15        0.35      1.46 o 
  -1  10   4        2.86        2.75      1.59 o 
   0  10   4        0.48        1.17      1.46 o 
   1  10   4        0.07       -1.01      1.35 o 
   2  10   4       11.40       13.51      4.15 o 
   3  10   4        2.26        7.45      2.33 o 
   4  10   4        2.62        3.48      2.33 o 
   5  10   4        9.42        9.08      2.89 o 
   6  10   4       24.98       24.84      4.04 o 
  -9  11   4       13.91       19.82      3.58 o 
  -8  11   4       14.41       17.73      3.18 o 
  -7  11   4        0.14       -1.82      1.82 o 
  -6  11   4        8.96        4.79      4.00 o 
  -5  11   4       24.32       18.34      3.07 o 
  -4  11   4       20.89       16.15      3.39 o 
  -3  11   4        6.59        5.77      2.28 o 
  -2  11   4        5.60        4.65      1.87 o 
  -1  11   4        0.71        2.47      1.82 o 
   0  11   4        1.06       -1.58      1.58 o 
   1  11   4        0.53        0.34      1.90 o 
   2  11   4        0.07        1.90      2.14 o 
   3  11   4        6.27        5.66      2.56 o 
   4  11   4        0.03       -1.86      1.86 o 
   5  11   4        0.44        1.59      2.61 o 
  -8  12   4        1.63        1.19      2.10 o 
  -7  12   4        4.92        5.79      2.56 o 
  -6  12   4       12.22       13.05      2.89 o 
  -5  12   4        0.96        0.18      2.05 o 
  -4  12   4      104.92      106.42     10.00 o 
  -3  12   4       17.13       12.27      2.79 o 
  -2  12   4        7.26        3.87      2.10 o 
  -1  12   4        8.53        8.89      2.71 o 
   0  12   4       16.67       18.44      3.26 o 
   1  12   4       12.69       19.62      3.63 o 
   2  12   4        4.99       11.87      3.39 o 
   3  12   4        7.20       10.35      3.12 o 
   4  12   4        0.52        2.97      2.69 o 
  -6  13   4       15.01       17.88      3.35 o 
  -5  13   4        1.45       -0.25      1.90 o 
  -4  13   4        4.12        6.49      2.73 o 
  -3  13   4       20.31       24.77      5.69 o 
  -2  13   4        7.08        9.82      2.79 o 
  -1  13   4        3.73        2.78      2.28 o 
   0  13   4       31.80       28.00      4.92 o 
   1  13   4       16.84       14.16      4.31 o 
   2  13   4        7.26        4.31      3.39 o 
  -2 -14   5        4.17       -0.13      2.22 o 
  -1 -14   5       12.88       14.92      3.37 o 
   0 -14   5        0.30       -1.58      1.58 o 
   1 -14   5        0.00        0.68      2.05 o 
   2 -14   5        0.07        1.04      2.14 o 
   3 -14   5        0.82       -0.04      2.10 o 
  -4 -13   5        8.44        7.72      2.84 o 
  -3 -13   5       31.09       32.18      4.34 o 
  -2 -13   5       23.66       20.62      3.62 o 
  -1 -13   5        0.14        3.13      1.76 o 
   0 -13   5        1.46        2.15      2.05 o 
   1 -13   5        0.03        1.57      4.00 o 
   2 -13   5        0.62        0.97      2.15 o 
   3 -13   5       11.38       15.52      3.18 o 
   4 -13   5        0.02       -0.37      2.05 o 
   5 -13   5        0.03       -1.86      1.86 o 
  -6 -12   5        5.74        7.29      3.02 o 
  -5 -12   5        1.23        1.68      4.31 o 
  -4 -12   5        0.10        0.15      2.18 o 
  -3 -12   5        7.81        7.83      2.09 o 
  -2 -12   5        0.03       -0.85      2.01 o 
  -1 -12   5        0.02        0.55      1.37 o 
   0 -12   5        0.11       -1.46      1.46 o 
   1 -12   5        0.80        2.45      1.99 o 
   2 -12   5        0.70       -0.44      1.82 o 
   3 -12   5       26.94       27.97      4.31 o 
   4 -12   5        0.28        3.01      2.00 o 
   5 -12   5        0.10       -0.74      1.62 o 
   6 -12   5        5.29        4.62      4.92 o 
   7 -12   5        0.19        1.23      4.00 o 
  -7 -11   5        0.09       -1.74      1.92 o 
  -6 -11   5       27.54       35.92      4.43 o 
  -5 -11   5        1.66        1.19      1.52 o 
  -4 -11   5       17.95       13.79      2.70 o 
  -3 -11   5        3.28        1.06      1.37 o 
  -2 -11   5        0.32        2.67      1.43 o 
  -1 -11   5       13.05        8.36      1.85 o 
   0 -11   5       31.81       31.22      4.46 o 
   1 -11   5       42.50       36.01      3.19 o 
   2 -11   5       12.53       16.02      2.73 o 
   3 -11   5        6.04        4.55      2.05 o 
   4 -11   5        0.29        0.92      2.92 o 
   5 -11   5        0.94       -0.37      2.31 o 
   6 -11   5       21.47       20.62      5.54 o 
   7 -11   5       16.68       31.39      7.08 o 
   8 -11   5        0.18       -1.23      4.00 o 
  -8 -10   5        0.34        1.76      2.36 o 
  -7 -10   5       10.23       10.93      2.93 o 
  -6 -10   5       18.40       13.91      2.55 o 
  -5 -10   5        0.13        1.12      1.48 o 
  -4 -10   5        0.36       -1.15      1.15 o 
  -3 -10   5       27.77       22.98      2.44 o 
  -2 -10   5       43.74       36.59      3.11 o 
  -1 -10   5      123.76      120.33      4.58 o 
   0 -10   5       43.08       28.70      2.44 o 
   1 -10   5       56.89       56.00      3.19 o 
   2 -10   5       64.04       67.53      5.12 o 
   3 -10   5        9.94        6.69      2.96 o 
   4 -10   5        4.83       10.89      2.20 o 
   5 -10   5       54.70       58.74      4.09 o 
   6 -10   5        0.07       -0.88      2.95 o 
   7 -10   5       27.15       30.71      5.29 o 
   8 -10   5        6.95        8.40      4.92 o 
   9 -10   5        3.96        8.02      4.21 o 
  -9  -9   5        0.46       -0.42      2.14 o 
  -8  -9   5        3.81        2.46      2.18 o 
  -7  -9   5        4.28        5.08      1.72 o 
  -6  -9   5        8.73        7.26      1.75 o 
  -5  -9   5        0.78       -1.17      1.17 o 
  -4  -9   5        7.17        4.92      1.67 o 
  -3  -9   5       10.24       11.17      1.70 o 
  -2  -9   5       16.62       17.13      1.86 o 
  -1  -9   5       11.13       10.56      1.73 o 
   0  -9   5        1.51        1.83      1.11 o 
   1  -9   5        6.68        6.22      0.89 o 
   2  -9   5      346.67      354.64      6.07 o 
   3  -9   5      346.67      354.60      7.49 o 
   4  -9   5      206.19      218.45      6.79 o 
   5  -9   5       36.57       36.44      4.31 o 
   6  -9   5       42.63       44.91      5.75 o 
   7  -9   5       21.87       22.99      4.38 o 
   8  -9   5       15.60       17.98      4.16 o 
   9  -9   5        0.86        3.64      6.62 o 
 -10  -8   5        0.00       -1.96      1.96 o 
  -9  -8   5        3.79       -0.78      2.06 o 
  -8  -8   5       52.69       57.42      5.11 o 
  -7  -8   5        2.13        1.99      1.47 o 
  -6  -8   5        0.25        1.67      1.33 o 
  -5  -8   5        5.76        3.94      2.77 o 
  -4  -8   5        0.39        0.82      1.04 o 
  -3  -8   5       25.10       32.03      2.17 o 
  -2  -8   5        1.47        0.23      0.93 o 
  -1  -8   5        8.92        6.89      1.25 o 
   0  -8   5        0.00        0.43      0.83 o 
   1  -8   5       17.58       20.36      1.21 o 
   2  -8   5        1.46        2.99      1.45 o 
   3  -8   5        0.02       -0.67      0.83 o 
   4  -8   5       12.76        9.74      2.95 o 
   5  -8   5       19.17       19.02      2.23 o 
   6  -8   5        4.22       -1.07      2.66 o 
   7  -8   5       69.86       64.54      7.23 o 
   8  -8   5        0.05       -0.47      2.25 o 
   9  -8   5       12.46       12.38      7.39 o 
  10  -8   5       63.04       99.79      8.65 o 
 -10  -7   5       18.90       20.58      3.80 o 
  -9  -7   5       35.57       32.72      4.13 o 
  -8  -7   5        2.58       -0.27      1.92 o 
  -7  -7   5       28.10       25.70      3.48 o 
  -6  -7   5       11.09       11.67      2.50 o 
  -5  -7   5       45.05       45.12      3.49 o 
  -4  -7   5        3.09        1.28      1.04 o 
  -3  -7   5      144.24      151.33      3.82 o 
  -2  -7   5       14.79       19.00      1.60 o 
  -1  -7   5       98.89       97.50      2.95 o 
   0  -7   5       36.71       45.36      2.04 o 
   1  -7   5       49.13       39.93      1.45 o 
   2  -7   5      135.28      149.42      3.35 o 
   3  -7   5      246.08      247.26      4.25 o 
   4  -7   5       20.61       22.76      1.63 o 
   5  -7   5        2.77        2.59      1.23 o 
   6  -7   5       84.10       84.85      5.53 o 
   7  -7   5        0.05        1.41      2.50 o 
   8  -7   5       51.83       52.72      3.29 o 
   9  -7   5        0.12       -1.28      1.28 o 
  10  -7   5       27.36       27.92      4.84 o 
 -11  -6   5        2.93        7.39      4.00 o 
 -10  -6   5        3.07        7.54      2.61 o 
  -9  -6   5        0.65        0.82      2.31 o 
  -8  -6   5       44.91       45.60      4.35 o 
  -7  -6   5      158.00      161.00      6.32 o 
  -6  -6   5        5.62        6.56      1.88 o 
  -5  -6   5       14.08       17.17      2.12 o 
  -4  -6   5       51.04       46.16      2.62 o 
  -3  -6   5       37.62       38.62      2.61 o 
  -2  -6   5       16.78       24.54      1.60 o 
  -1  -6   5        0.90        1.81      0.77 o 
   0  -6   5      201.88      207.06      4.08 o 
   1  -6   5       33.18       35.17      1.79 o 
   2  -6   5       33.18       34.11      1.37 o 
   3  -6   5       32.74       33.73      1.54 o 
   4  -6   5       93.46       99.15      2.25 o 
   5  -6   5      183.36      191.42      4.71 o 
   6  -6   5      113.03      108.88      6.88 o 
   7  -6   5       43.40       43.30      2.55 o 
   8  -6   5        9.56        9.23      2.84 o 
   9  -6   5       20.42       22.56      2.43 o 
  10  -6   5        1.81        2.21      2.89 o 
 -11  -5   5        4.49        3.23      2.28 o 
 -10  -5   5        5.14        0.00      1.96 o 
  -9  -5   5       44.48       41.35      4.34 o 
  -8  -5   5       59.36       65.09      4.99 o 
  -7  -5   5        5.87        7.39      1.90 o 
  -6  -5   5       88.35       91.86      5.17 o 
  -5  -5   5       18.74       21.89      2.05 o 
  -4  -5   5        1.31        3.36      1.03 o 
  -3  -5   5       58.14       62.43      2.81 o 
  -2  -5   5       63.10       61.88      2.67 o 
  -1  -5   5      108.34      107.17      2.67 o 
   0  -5   5        7.64        6.96      0.86 o 
   1  -5   5       85.75       89.81      2.26 o 
   2  -5   5      143.72      140.53      3.63 o 
   3  -5   5      286.02      287.08      4.30 o 
   4  -5   5        0.02       -0.44      0.44 o 
   5  -5   5       25.15       25.33      1.53 o 
   6  -5   5      535.79      562.27     10.09 o 
   7  -5   5      743.21      739.75     14.16 o 
   8  -5   5       90.35       89.45      3.81 o 
   9  -5   5        4.72        1.08      1.39 o 
  10  -5   5        0.79       -1.27      2.28 o 
  11  -5   5        5.23        6.64      5.85 o 
 -12  -4   5        0.12        5.54      3.69 o 
 -11  -4   5        3.80        1.78      2.14 o 
 -10  -4   5        2.76        3.23      2.18 o 
  -9  -4   5       15.64       15.16      2.80 o 
  -8  -4   5      269.25      259.38      7.99 o 
  -7  -4   5      877.21      899.95     18.14 o 
  -6  -4   5      162.17      148.96      4.53 o 
  -5  -4   5        2.78        3.20      1.03 o 
  -4  -4   5       58.01       69.67      4.60 o 
  -3  -4   5        4.86        1.98      0.85 o 
  -2  -4   5        0.24        0.14      0.65 o 
  -1  -4   5      238.97      265.50      7.64 o 
   0  -4   5      366.16      376.84      5.58 o 
   1  -4   5       72.53       73.96      1.95 o 
   2  -4   5        5.18        6.34      0.55 o 
   3  -4   5      223.49      225.01      3.29 o 
   4  -4   5      104.23      109.54      2.47 o 
   5  -4   5      195.19      190.00      4.84 o 
   6  -4   5      546.22      536.01      8.12 o 
   7  -4   5      235.41      246.55      5.35 o 
   8  -4   5        2.86        2.12      1.19 o 
   9  -4   5        6.78        6.11      1.44 o 
  10  -4   5        1.43        2.56      2.66 o 
  11  -4   5       11.96        9.10      5.39 o 
 -12  -3   5        0.35        4.79      2.07 o 
 -11  -3   5        5.43        4.15      1.94 o 
 -10  -3   5        2.50        4.43      1.83 o 
  -9  -3   5       26.53       32.58      2.84 o 
  -8  -3   5       12.58       12.26      1.84 o 
  -7  -3   5      200.61      205.13      6.40 o 
  -6  -3   5      202.59      218.44      5.32 o 
  -5  -3   5       75.41       87.85      3.28 o 
  -4  -3   5     1027.87     1109.85     16.22 o 
  -3  -3   5     4470.73     4792.68     59.96 o 
  -2  -3   5      639.76      685.59     10.28 o 
  -1  -3   5        2.16        0.14      0.66 o 
   0  -3   5       19.47       26.77      2.52 o 
   1  -3   5      983.72      976.72     10.55 o 
   2  -3   5      620.83      696.98      8.42 o 
   3  -3   5      103.60      103.65      2.31 o 
   4  -3   5       15.73       12.48      0.88 o 
   5  -3   5       38.53       42.69      1.56 o 
   6  -3   5       11.42        9.38      0.95 o 
   7  -3   5      259.47      244.79      5.71 o 
   8  -3   5      208.10      207.20      4.92 o 
   9  -3   5       10.51        4.93      1.38 o 
  10  -3   5        2.25        3.51      2.22 o 
  11  -3   5        0.08       -0.62      4.31 o 
 -12  -2   5        9.86        8.16      2.43 o 
 -11  -2   5        0.31       -0.31      1.53 o 
 -10  -2   5        7.84        7.19      1.80 o 
  -9  -2   5        9.42        7.81      1.74 o 
  -8  -2   5        0.24        0.28      1.24 o 
  -7  -2   5        0.09        0.86      0.81 o 
  -6  -2   5      114.58      104.42      3.56 o 
  -5  -2   5       64.13       65.72      2.24 o 
  -4  -2   5       26.88       18.90      1.76 o 
  -3  -2   5       24.11       19.67      1.68 o 
  -2  -2   5      272.81      274.05      5.40 o 
  -1  -2   5      200.07      193.12      3.69 o 
   0  -2   5        8.55       10.10      0.65 o 
   1  -2   5       79.67       97.42      1.96 o 
   2  -2   5     3067.26     3235.54     34.97 o 
   3  -2   5     1286.84     1326.91     16.41 o 
   4  -2   5        0.51        1.83      0.62 o 
   5  -2   5       11.75       14.93      1.27 o 
   6  -2   5        0.12        0.01      0.49 o 
   7  -2   5       33.06       38.09      1.93 o 
   8  -2   5        9.47       12.23      2.33 o 
   9  -2   5       48.43       49.38      3.14 o 
  10  -2   5        2.89        2.06      2.92 o 
  11  -2   5       10.18       17.85      5.54 o 
 -12  -1   5       30.84       31.76      4.21 o 
 -11  -1   5        2.08       -0.02      1.85 o 
 -10  -1   5       24.12       29.37      5.08 o 
  -9  -1   5       16.74       20.35      3.76 o 
  -8  -1   5        2.93        2.71      1.35 o 
  -7  -1   5        1.86        1.10      0.97 o 
  -6  -1   5       17.92       21.35      1.58 o 
  -5  -1   5      105.00       99.35      5.39 o 
  -4  -1   5      120.60      128.36      3.81 o 
  -3  -1   5      261.27      240.35      4.64 o 
  -2  -1   5      141.21      137.07      3.00 o 
  -1  -1   5       39.41       46.64      1.22 o 
   0  -1   5       60.28       60.34      1.14 o 
   1  -1   5     1364.12     1480.76     19.45 o 
   2  -1   5        5.29        7.98      0.45 o 
   3  -1   5     3117.80     3307.93     53.78 o 
   4  -1   5       49.70       58.08      1.18 o 
   5  -1   5       39.19       31.50      1.80 o 
   6  -1   5       68.44       69.95      2.26 o 
   7  -1   5        5.51        4.92      1.16 o 
   8  -1   5       46.33       45.11      2.25 o 
   9  -1   5       70.33       62.56      4.53 o 
  10  -1   5        4.13        3.75      2.36 o 
  11  -1   5        6.23       -0.31      3.39 o 
 -13   0   5        3.14        6.46      4.62 o 
 -12   0   5        3.95        8.41      2.58 o 
 -11   0   5        0.91        1.49      2.31 o 
 -10   0   5        8.18        6.88      2.77 o 
  -9   0   5        0.09       -1.04      1.04 o 
  -8   0   5       36.15       42.52      3.98 o 
  -7   0   5        7.09        5.78      1.25 o 
  -6   0   5        0.26       -0.68      0.68 o 
  -5   0   5      218.63      238.18      4.36 o 
  -4   0   5      431.70      440.04      9.06 o 
  -3   0   5      103.64      115.23      2.91 o 
  -2   0   5      199.72      195.76      3.70 o 
  -1   0   5     1165.67     1100.05     11.82 o 
   0   0   5      463.17      465.32     10.39 o 
   1   0   5        0.38        0.56      0.24 o 
   2   0   5      121.35      123.40      4.62 o 
   3   0   5      781.33      793.78     17.88 o 
   4   0   5      142.95      151.45      4.27 o 
   5   0   5      176.72      181.28      3.33 o 
   6   0   5      657.69      625.87      9.33 o 
   7   0   5      878.58      887.26     12.92 o 
   8   0   5      426.71      386.00      7.14 o 
   9   0   5       13.22       13.01      3.65 o 
  10   0   5       10.85       10.88      2.93 o 
  11   0   5       16.22       19.39      5.54 o 
 -13   1   5        0.48        1.35      2.44 o 
 -12   1   5       18.21       16.93      3.18 o 
 -11   1   5        0.37       11.08      4.31 o 
 -10   1   5       14.85       13.07      4.46 o 
  -9   1   5       58.05       62.92      4.29 o 
  -8   1   5       32.32       33.72      2.95 o 
  -7   1   5       23.98       30.08      2.08 o 
  -6   1   5      209.19      196.84      4.15 o 
  -5   1   5        8.56        6.74      0.89 o 
  -4   1   5      368.84      428.92      6.22 o 
  -3   1   5       31.89       40.05      1.81 o 
  -2   1   5     1403.25     1434.57     18.76 o 
  -1   1   5       49.28       51.24      1.62 o 
   0   1   5        8.29        7.20      0.71 o 
   1   1   5       84.25       79.48      1.42 o 
   2   1   5       40.72       45.85      7.85 o 
   3   1   5        0.90       -0.47      0.62 o 
   4   1   5       58.19       56.39      2.77 o 
   5   1   5      173.91      172.61      3.17 o 
   6   1   5      166.94      159.88      3.54 o 
   7   1   5       52.96       54.97      4.24 o 
   8   1   5        0.58        1.13      1.14 o 
   9   1   5        3.92        6.54      2.11 o 
  10   1   5        8.16        7.93      2.71 o 
  11   1   5       15.41       10.46      4.31 o 
 -13   2   5       25.09       34.30      5.69 o 
 -12   2   5       25.46       21.22      5.54 o 
 -11   2   5        3.81        4.00      2.05 o 
 -10   2   5       18.57       18.53      6.46 o 
  -9   2   5       37.82       33.88      3.23 o 
  -8   2   5       17.87       18.41      3.69 o 
  -7   2   5        7.48        5.35      1.16 o 
  -6   2   5        0.10        0.17      0.78 o 
  -5   2   5      336.67      329.76      6.22 o 
  -4   2   5      290.70      296.05      5.06 o 
  -3   2   5     2404.98     2564.74     32.52 o 
  -2   2   5     3350.14     3418.15     42.58 o 
  -1   2   5      176.97      211.91      3.19 o 
   0   2   5       20.32       20.76      2.57 o 
   1   2   5       26.03       24.06      0.90 o 
   2   2   5      178.89      187.51      2.39 o 
   3   2   5       11.42       11.02      0.78 o 
   4   2   5       21.14       17.55      0.81 o 
   5   2   5        7.78        4.63      0.67 o 
   6   2   5      258.57      245.29      4.73 o 
   7   2   5       34.25       40.60      2.09 o 
   8   2   5        7.86       13.64      1.95 o 
   9   2   5       11.80        7.33      2.67 o 
  10   2   5        0.53       -0.62      1.96 o 
 -12   3   5        2.71        3.02      2.28 o 
 -11   3   5        5.96        2.75      2.14 o 
 -10   3   5        7.90        6.75      2.77 o 
  -9   3   5      114.36      112.47      6.62 o 
  -8   3   5       60.19       58.65      3.64 o 
  -7   3   5      433.22      419.12     14.50 o 
  -6   3   5       82.20       88.60      3.63 o 
  -5   3   5       22.91       16.79      1.55 o 
  -4   3   5        5.14        3.77      0.84 o 
  -3   3   5      242.29      253.40      4.19 o 
  -2   3   5       49.38       69.63      2.23 o 
  -1   3   5      671.29      676.82      8.47 o 
   0   3   5       13.70       14.27      0.61 o 
   1   3   5        2.75        4.56      0.54 o 
   2   3   5      100.00       97.36      1.70 o 
   3   3   5        5.06        6.21      0.63 o 
   4   3   5        0.23       -0.15      0.50 o 
   5   3   5        1.63        1.79      0.68 o 
   6   3   5       15.99       12.79      1.12 o 
   7   3   5       21.16       21.24      1.54 o 
   8   3   5        8.15       10.59      1.68 o 
   9   3   5        0.03       -0.17      1.78 o 
  10   3   5        0.09       -2.18      2.28 o 
 -12   4   5        0.11       -0.89      1.62 o 
 -11   4   5        0.12        0.23      1.58 o 
 -10   4   5        1.11        1.29      1.70 o 
  -9   4   5        1.58        1.48      1.54 o 
  -8   4   5      740.08      752.42     16.04 o 
  -7   4   5      250.12      267.30      6.88 o 
  -6   4   5        0.07        1.34      1.27 o 
  -5   4   5      767.27      752.70     20.76 o 
  -4   4   5     1341.38     1415.21     18.31 o 
  -3   4   5      328.16      345.20      6.73 o 
  -2   4   5       76.40       76.31      2.43 o 
  -1   4   5       67.21       67.82      3.19 o 
   0   4   5      255.73      256.99      3.46 o 
   1   4   5        0.54        1.94      0.46 o 
   2   4   5      377.73      363.54      5.52 o 
   3   4   5       18.81       20.17      1.13 o 
   4   4   5       77.43       67.31      2.12 o 
   5   4   5       50.87       45.08      2.08 o 
   6   4   5       11.24       13.52      1.37 o 
   7   4   5       13.52       14.90      1.49 o 
   8   4   5        8.78        7.27      2.30 o 
   9   4   5        6.78        9.95      2.88 o 
  10   4   5       17.41       10.46      4.62 o 
 -12   5   5        0.61        3.20      2.28 o 
 -11   5   5        0.33       -0.06      1.70 o 
 -10   5   5        5.05        6.23      2.31 o 
  -9   5   5      159.61      156.28      5.56 o 
  -8   5   5       75.64       89.99      4.06 o 
  -7   5   5     2325.45     2319.54     52.27 o 
  -6   5   5      180.28      180.93      5.87 o 
  -5   5   5      791.70      775.69     15.29 o 
  -4   5   5      649.55      692.62     12.18 o 
  -3   5   5      439.86      475.51      7.67 o 
  -2   5   5       45.83       51.45      3.32 o 
  -1   5   5        5.20        7.47      1.12 o 
   0   5   5       11.58       13.63      0.91 o 
   1   5   5       52.12       47.40      1.75 o 
   2   5   5        0.67        0.87      0.60 o 
   3   5   5        0.25       -0.73      0.77 o 
   4   5   5        0.00        0.88      0.99 o 
   5   5   5        2.05        2.72      0.93 o 
   6   5   5        2.89        3.10      1.05 o 
   7   5   5        7.44        9.58      1.38 o 
   8   5   5        2.78        2.55      2.07 o 
   9   5   5        3.01        2.46      3.69 o 
 -12   6   5       10.14       11.08      3.02 o 
 -11   6   5        3.47        6.29      2.92 o 
 -10   6   5        1.05       -0.45      1.62 o 
  -9   6   5       70.23       64.91      4.95 o 
  -8   6   5        0.49       -1.14      1.14 o 
  -7   6   5      155.32      144.08      6.13 o 
  -6   6   5        0.22        1.88      1.52 o 
  -5   6   5      262.66      273.28      6.28 o 
  -4   6   5        6.39        7.93      1.40 o 
  -3   6   5       34.88       39.92      2.55 o 
  -2   6   5       22.15       22.17      2.23 o 
  -1   6   5       60.56       63.35      2.56 o 
   0   6   5        2.68        0.50      0.62 o 
   1   6   5      285.39      319.57      4.42 o 
   2   6   5       62.82       63.62      2.67 o 
   3   6   5        1.75        2.24      1.10 o 
   4   6   5       13.06       15.85      1.37 o 
   5   6   5        5.12        5.12      1.30 o 
   6   6   5       35.12       38.79      2.21 o 
   7   6   5        3.94        4.62      1.33 o 
   8   6   5        0.04        3.06      2.17 o 
   9   6   5        0.09        1.23      4.00 o 
 -11   7   5        4.01        4.84      2.28 o 
 -10   7   5        1.03       -1.19      1.62 o 
  -9   7   5        3.44        1.97      1.82 o 
  -8   7   5       10.40        3.58      2.77 o 
  -7   7   5       20.09       16.63      2.92 o 
  -6   7   5       81.72       84.13      4.41 o 
  -5   7   5      127.36      129.10      9.68 o 
  -4   7   5        4.64        7.38      1.60 o 
  -3   7   5       10.67       10.07      1.48 o 
  -2   7   5      126.87      123.67      3.79 o 
  -1   7   5       43.82       42.90      1.98 o 
   0   7   5       43.38       48.44      1.80 o 
   1   7   5        0.10        1.09      0.87 o 
   2   7   5        0.01        0.11      1.06 o 
   3   7   5        1.39       -0.36      1.21 o 
   4   7   5       11.07       12.15      1.45 o 
   5   7   5       18.07       15.69      1.85 o 
   6   7   5      124.41      128.68      3.95 o 
   7   7   5        1.22        1.83      1.38 o 
   8   7   5        0.86        5.23      4.31 o 
 -11   8   5       21.80       29.68      4.14 o 
 -10   8   5       48.92       56.62      9.85 o 
  -9   8   5       13.63       13.54      2.79 o 
  -8   8   5       13.16        8.93      5.54 o 
  -7   8   5        0.00        0.04      1.70 o 
  -6   8   5       14.81        9.93      2.46 o 
  -5   8   5        6.08        4.19      2.42 o 
  -4   8   5        0.55        1.50      2.40 o 
  -3   8   5       43.82       44.05      3.22 o 
  -2   8   5       66.29       67.83      2.38 o 
  -1   8   5       53.44       56.75      2.79 o 
   0   8   5        1.92        3.21      0.83 o 
   1   8   5        3.23        2.61      1.03 o 
   2   8   5       23.57       26.35      3.07 o 
   3   8   5       53.36       57.58      3.99 o 
   4   8   5       42.09       43.09      3.56 o 
   5   8   5        3.26        3.65      1.32 o 
   6   8   5        2.74        3.21      1.48 o 
   7   8   5        4.23        4.10      2.41 o 
   8   8   5        5.47        3.69      4.31 o 
 -10   9   5        7.72        5.69      7.08 o 
  -9   9   5        1.47        1.60      1.86 o 
  -8   9   5        0.00       -0.92      1.58 o 
  -7   9   5       43.36       40.50      4.04 o 
  -6   9   5       62.99       65.34      4.95 o 
  -5   9   5       64.51       62.31      7.23 o 
  -4   9   5        0.35       -1.06      1.37 o 
  -3   9   5        5.86        3.90      2.44 o 
  -2   9   5        0.14       -0.99      1.16 o 
  -1   9   5       17.86       18.96      2.28 o 
   0   9   5        1.77        1.90      1.46 o 
   1   9   5        4.08        0.41      2.00 o 
   2   9   5        0.61       -0.54      1.62 o 
   3   9   5       45.40       38.61      8.46 o 
   4   9   5        3.14        1.22      2.10 o 
   5   9   5        0.84        4.06      2.28 o 
   6   9   5        2.14        4.73      2.37 o 
   7   9   5        0.01       -1.06      2.31 o 
 -10  10   5        0.15       -2.00      2.00 o 
  -9  10   5       23.69       26.88      3.87 o 
  -8  10   5        6.07        4.03      2.33 o 
  -7  10   5        7.00        3.87      2.31 o 
  -6  10   5        9.21        9.58      2.92 o 
  -5  10   5        4.95        6.59      2.46 o 
  -4  10   5       22.73       22.31      4.46 o 
  -3  10   5        0.03        1.04      1.58 o 
  -2  10   5        3.27        3.29      1.56 o 
  -1  10   5        1.41       -0.06      1.35 o 
   0  10   5        0.26        2.44      2.33 o 
   1  10   5        6.21       12.23      5.39 o 
   2  10   5        0.58        2.50      2.00 o 
   3  10   5       36.06       42.15      4.43 o 
   4  10   5        2.82        2.46      2.20 o 
   5  10   5        0.09       -0.04      2.10 o 
   6  10   5       11.35       14.28      3.47 o 
  -9  11   5        0.00        1.48      2.46 o 
  -8  11   5        0.04        1.29      2.05 o 
  -7  11   5       14.75       19.14      3.24 o 
  -6  11   5        0.91        0.92      1.86 o 
  -5  11   5        7.26        5.55      2.77 o 
  -4  11   5        0.42       -1.58      1.58 o 
  -3  11   5        0.18       -1.94      2.00 o 
  -2  11   5        0.45       -0.15      1.71 o 
  -1  11   5        2.01        4.26      1.88 o 
   0  11   5        0.10        0.51      1.93 o 
   1  11   5        0.23       -2.12      4.46 o 
   2  11   5        1.41        0.36      2.17 o 
   3  11   5        5.12        7.03      3.08 o 
   4  11   5        0.43        2.09      2.56 o 
   5  11   5        1.09        4.82      2.73 o 
  -7  12   5        1.14       -1.92      1.92 o 
  -6  12   5        2.62        0.70      2.62 o 
  -5  12   5        1.08       -1.85      1.85 o 
  -4  12   5        3.65        2.46      3.69 o 
  -3  12   5        0.14        0.82      1.85 o 
  -2  12   5        6.49        8.98      2.44 o 
  -1  12   5        0.25        1.23      2.46 o 
   0  12   5        0.26       -1.04      2.77 o 
   1  12   5        0.23        1.54      2.17 o 
   2  12   5        0.53       -2.14      2.14 o 
   3  12   5        6.49        5.29      2.97 o 
  -5  13   5        0.86        1.24      2.33 o 
  -4  13   5        5.86        6.30      6.62 o 
  -3  13   5        3.64        1.54      2.28 o 
  -2  13   5        0.32       -1.85      2.46 o 
  -1  13   5        0.66       -0.62      2.77 o 
   0  13   5        6.20        8.62      3.69 o 
   1  13   5        1.26        0.00      3.08 o 
   0 -14   6        0.20       -1.85      1.85 o 
   1 -14   6        0.11       -1.82      1.82 o 
  -4 -13   6        0.99        0.68      3.23 o 
  -3 -13   6        0.11       -0.55      2.05 o 
  -2 -13   6        1.28       -1.85      1.92 o 
  -1 -13   6        1.28       -0.46      1.85 o 
   0 -13   6        0.70        0.45      1.58 o 
   1 -13   6        0.04        1.05      2.05 o 
   2 -13   6        0.73        1.00      2.92 o 
   3 -13   6        5.97        8.06      4.46 o 
   4 -13   6        0.53       -1.40      1.82 o 
  -6 -12   6        0.02       -0.62      3.69 o 
  -5 -12   6        1.47        0.88      3.54 o 
  -4 -12   6        0.15        0.00      1.96 o 
  -3 -12   6        4.10        2.93      1.67 o 
  -2 -12   6        0.21        0.29      1.46 o 
  -1 -12   6       14.08       15.08      2.31 o 
   0 -12   6        0.06        0.98      1.39 o 
   1 -12   6       14.37       15.85      2.88 o 
   2 -12   6        4.56        3.71      2.14 o 
   3 -12   6        0.86        1.18      1.82 o 
   4 -12   6       10.77       14.34      2.84 o 
   5 -12   6       17.06        3.69      4.31 o 
   6 -12   6       15.93       23.70      6.77 o 
  -7 -11   6       38.01       48.85      5.30 o 
  -6 -11   6       46.80       53.21      5.52 o 
  -5 -11   6        0.18        2.06      1.65 o 
  -4 -11   6        5.16        4.35      2.69 o 
  -3 -11   6        1.94        0.79      1.30 o 
  -2 -11   6        9.99        9.15      2.01 o 
  -1 -11   6       26.59       28.38      2.69 o 
   0 -11   6        0.00       -1.04      1.55 o 
   1 -11   6        1.54        3.46      1.48 o 
   2 -11   6        1.30        2.92      1.82 o 
   3 -11   6        0.25        0.20      1.67 o 
   4 -11   6        0.00       -1.48      1.48 o 
   5 -11   6        1.04        0.04      3.35 o 
   6 -11   6       10.78        8.79      4.19 o 
   7 -11   6        5.61        1.94      3.44 o 
  -8 -10   6        4.44        3.68      7.54 o 
  -7 -10   6        4.19        2.86      4.15 o 
  -6 -10   6        0.38        1.91      4.92 o 
  -5 -10   6        0.19        2.16      1.43 o 
  -4 -10   6        0.27        0.23      1.25 o 
  -3 -10   6       26.74       17.16      2.16 o 
  -2 -10   6       94.97       83.40      4.86 o 
  -1 -10   6        8.33        4.90      1.58 o 
   0 -10   6        3.99        3.91      1.32 o 
   1 -10   6        0.02       -1.01      1.01 o 
   2 -10   6       10.89        9.41      2.12 o 
   3 -10   6       12.81       10.26      2.03 o 
   4 -10   6       16.90       15.94      2.26 o 
   5 -10   6        1.83        0.84      5.39 o 
   6 -10   6       16.73       11.31      4.15 o 
   7 -10   6        3.41        3.14      3.44 o 
   8 -10   6        3.79        4.12      3.62 o 
  -9  -9   6        1.66        0.31      2.39 o 
  -8  -9   6        2.54       -1.95      4.92 o 
  -7  -9   6        0.74        0.94      1.60 o 
  -6  -9   6        0.08       -0.84      1.15 o 
  -5  -9   6       22.19       15.86      2.22 o 
  -4  -9   6        2.48       -0.45      1.15 o 
  -3  -9   6        0.05        1.40      1.30 o 
  -2  -9   6       32.77       34.20      2.59 o 
  -1  -9   6        2.73        2.75      1.16 o 
   0  -9   6      110.60      105.42      6.35 o 
   1  -9   6       18.68       21.34      1.41 o 
   2  -9   6       74.98       79.30      3.32 o 
   3  -9   6       79.34       83.56      4.22 o 
   4  -9   6      164.15      185.55      6.16 o 
   5  -9   6        2.01        1.64      2.88 o 
   6  -9   6       31.77       23.16      4.43 o 
   7  -9   6       31.27       43.61      5.81 o 
   8  -9   6        3.65        6.02      3.69 o 
   9  -9   6        6.65        1.00      3.40 o 
 -10  -8   6        0.35       -1.23      3.08 o 
  -9  -8   6        2.22        3.42      2.58 o 
  -8  -8   6        6.08        6.59      2.50 o 
  -7  -8   6        3.69        0.41      1.92 o 
  -6  -8   6        3.28        2.15      1.34 o 
  -5  -8   6       24.77       24.14      2.45 o 
  -4  -8   6       57.59       62.16      5.51 o 
  -3  -8   6        9.87        9.15      2.04 o 
  -2  -8   6        0.45        1.46      1.04 o 
  -1  -8   6       96.12       84.76      3.33 o 
   0  -8   6       12.55       19.43      1.80 o 
   1  -8   6        7.43        7.72      1.06 o 
   2  -8   6      107.90      120.68      2.99 o 
   3  -8   6     1010.04     1066.62     16.51 o 
   4  -8   6      233.68      237.27      5.20 o 
   5  -8   6      617.72      641.01     18.93 o 
   6  -8   6       92.98      118.50      7.73 o 
   7  -8   6      264.14      268.94     13.54 o 
   8  -8   6        2.67        1.47      2.72 o 
   9  -8   6        0.09        0.77      3.02 o 
 -10  -7   6        0.64        0.31      2.22 o 
  -9  -7   6        0.04        1.08      3.08 o 
  -8  -7   6        0.62        0.08      1.85 o 
  -7  -7   6       28.07       25.59      3.37 o 
  -6  -7   6        1.37        1.08      1.52 o 
  -5  -7   6        9.24       13.03      2.50 o 
  -4  -7   6        0.67       -0.36      1.13 o 
  -3  -7   6       31.37       33.29      3.06 o 
  -2  -7   6        5.99        5.93      1.09 o 
  -1  -7   6       63.56       58.61      2.50 o 
   0  -7   6       17.94       16.00      1.58 o 
   1  -7   6       83.32       79.21      3.10 o 
   2  -7   6        0.48       -0.48      0.94 o 
   3  -7   6       49.16       45.30      2.01 o 
   4  -7   6       18.58       16.43      1.37 o 
   5  -7   6      391.26      423.87     11.56 o 
   6  -7   6       85.77       82.99      8.03 o 
   7  -7   6       10.99       14.90      3.69 o 
   8  -7   6        3.21        1.27      2.20 o 
   9  -7   6        5.35        7.15      3.17 o 
  10  -7   6        0.55        0.84      3.08 o 
 -11  -6   6        2.23        2.73      2.58 o 
 -10  -6   6        0.63        0.66      2.06 o 
  -9  -6   6       44.32       50.95      4.89 o 
  -8  -6   6        0.20        1.54      2.62 o 
  -7  -6   6       43.67       37.53      3.80 o 
  -6  -6   6        1.05        0.85      1.40 o 
  -5  -6   6       26.58       29.41      2.68 o 
  -4  -6   6       24.80       23.15      2.32 o 
  -3  -6   6      159.58      167.88      4.68 o 
  -2  -6   6        8.99        5.17      0.99 o 
  -1  -6   6       15.68       12.45      1.56 o 
   0  -6   6      219.17      214.32      4.34 o 
   1  -6   6      144.04      151.15      5.03 o 
   2  -6   6       49.10       49.54      2.84 o 
   3  -6   6       17.74       22.29      1.37 o 
   4  -6   6        1.53        0.19      0.81 o 
   5  -6   6       39.17       38.13      3.44 o 
   6  -6   6       26.10       22.30      2.89 o 
   7  -6   6      251.10      263.01      7.67 o 
   8  -6   6        4.48        7.00      2.43 o 
   9  -6   6        0.17        0.76      3.54 o 
  10  -6   6        0.00        3.88      4.46 o 
 -11  -5   6       16.81       19.08      3.55 o 
 -10  -5   6        4.52        7.67      2.58 o 
  -9  -5   6       13.67       13.87      3.85 o 
  -8  -5   6        0.05       -0.14      1.84 o 
  -7  -5   6       38.00       32.96      3.55 o 
  -6  -5   6        7.96        9.91      1.83 o 
  -5  -5   6       55.57       46.57      3.10 o 
  -4  -5   6        4.44        3.90      1.15 o 
  -3  -5   6       91.06       79.55      3.13 o 
  -2  -5   6        8.86        4.51      1.37 o 
  -1  -5   6       25.56       19.54      1.37 o 
   0  -5   6       10.20       11.13      1.06 o 
   1  -5   6      435.52      452.04      7.13 o 
   2  -5   6      389.84      398.54      5.62 o 
   3  -5   6      526.70      535.47      6.99 o 
   4  -5   6        6.33        5.85      1.10 o 
   5  -5   6       21.65       23.80      2.35 o 
   6  -5   6        3.31        3.02      1.69 o 
   7  -5   6        9.38       12.71      1.55 o 
   8  -5   6       26.59       29.28      3.53 o 
   9  -5   6        0.27       -0.57      2.28 o 
  10  -5   6        0.25       -3.69      3.69 o 
 -12  -4   6       23.56       27.39      5.54 o 
 -11  -4   6       54.89       56.78      5.33 o 
 -10  -4   6        8.83        4.31      2.39 o 
  -9  -4   6      180.82      191.79     14.31 o 
  -8  -4   6      395.84      406.72     12.06 o 
  -7  -4   6      183.02      171.12      7.19 o 
  -6  -4   6      177.39      175.25      5.38 o 
  -5  -4   6        6.80        5.43      1.35 o 
  -4  -4   6       13.76       14.72      2.32 o 
  -3  -4   6       83.13      107.88      4.41 o 
  -2  -4   6       25.47       19.90      1.58 o 
  -1  -4   6       79.93       87.52      2.75 o 
   0  -4   6      342.67      348.31      5.72 o 
   1  -4   6      575.12      570.61      8.28 o 
   2  -4   6      241.87      248.76      3.29 o 
   3  -4   6       26.14       22.37      2.18 o 
   4  -4   6       12.90       10.81      1.25 o 
   5  -4   6       41.02       45.68      3.05 o 
   6  -4   6       14.62        9.93      1.38 o 
   7  -4   6       13.37       12.78      2.01 o 
   8  -4   6        0.05        1.91      1.09 o 
   9  -4   6        4.22        6.65      2.09 o 
  10  -4   6        6.31        1.85      4.62 o 
 -12  -3   6       12.12       10.58      3.10 o 
 -11  -3   6       56.52       57.36      4.43 o 
 -10  -3   6      205.72      199.27      6.90 o 
  -9  -3   6       66.17       71.41      4.48 o 
  -8  -3   6        1.68       -0.92      2.31 o 
  -7  -3   6      234.23      232.38      7.08 o 
  -6  -3   6      197.35      196.41      5.32 o 
  -5  -3   6      212.26      221.68      5.32 o 
  -4  -3   6      481.89      490.36      8.62 o 
  -3  -3   6       11.87        5.75      1.14 o 
  -2  -3   6        2.14        0.57      0.99 o 
  -1  -3   6       61.43       60.10      2.93 o 
   0  -3   6       61.79       67.89      2.26 o 
   1  -3   6       69.64       60.14      1.27 o 
   2  -3   6       70.24       67.52      1.58 o 
   3  -3   6      231.42      254.12      5.96 o 
   4  -3   6      100.98      104.98      3.58 o 
   5  -3   6       19.11       15.38      1.73 o 
   6  -3   6       11.34       11.47      2.42 o 
   7  -3   6        1.85        2.06      1.06 o 
   8  -3   6        2.12        2.16      1.16 o 
   9  -3   6        3.19        2.90      2.09 o 
  10  -3   6        1.69        2.33      2.71 o 
 -12  -2   6        0.01        1.73      1.75 o 
 -11  -2   6        2.02        4.42      1.94 o 
 -10  -2   6        9.13        8.21      2.44 o 
  -9  -2   6       57.74       59.28      4.03 o 
  -8  -2   6       50.21       53.09      3.30 o 
  -7  -2   6       26.71       29.64      2.50 o 
  -6  -2   6       23.61       27.49      1.92 o 
  -5  -2   6      150.55      147.44      8.46 o 
  -4  -2   6        1.00        3.00      1.05 o 
  -3  -2   6        5.60        6.35      1.05 o 
  -2  -2   6      760.55      819.18     11.84 o 
  -1  -2   6       21.02       17.66      1.27 o 
   0  -2   6       12.21        9.83      0.89 o 
   1  -2   6       39.18       45.73      2.40 o 
   2  -2   6       11.55       20.58      0.83 o 
   3  -2   6        0.04       -0.04      0.47 o 
   4  -2   6       19.59       21.48      1.33 o 
   5  -2   6        4.72        5.31      0.88 o 
   6  -2   6        3.16        1.41      0.88 o 
   7  -2   6        8.92        7.90      1.19 o 
   8  -2   6        0.22       -0.03      1.00 o 
   9  -2   6        1.66        0.84      1.67 o 
  10  -2   6       10.38       10.61      9.08 o 
 -12  -1   6        1.44        0.77      2.14 o 
 -11  -1   6       16.74       18.84      3.33 o 
 -10  -1   6       17.70       16.10      4.00 o 
  -9  -1   6       16.65       19.91      2.95 o 
  -8  -1   6       20.14       18.78      2.48 o 
  -7  -1   6      137.02      132.98      4.69 o 
  -6  -1   6       56.97       60.73      3.30 o 
  -5  -1   6        6.92        5.67      1.31 o 
  -4  -1   6     2284.55     2392.67     28.33 o 
  -3  -1   6     1556.12     1617.03     21.66 o 
  -2  -1   6      744.36      770.68     11.04 o 
  -1  -1   6        5.74        4.46      0.58 o 
   0  -1   6       37.17       44.08      1.63 o 
   1  -1   6      196.25      215.99      3.69 o 
   2  -1   6      528.36      602.94      7.89 o 
   3  -1   6      227.28      237.06      4.49 o 
   4  -1   6       16.33       17.40      0.81 o 
   5  -1   6       15.58       15.33      1.45 o 
   6  -1   6       31.26       30.09      1.90 o 
   7  -1   6        0.09       -0.55      0.78 o 
   8  -1   6        0.57       -0.11      0.90 o 
   9  -1   6        4.38        3.69      2.15 o 
  10  -1   6        3.64        2.80      2.62 o 
 -12   0   6       11.22       10.91      2.88 o 
 -11   0   6        2.57        1.18      1.76 o 
 -10   0   6        1.03        0.64      1.62 o 
  -9   0   6      178.35      171.24      8.92 o 
  -8   0   6      359.72      353.69     15.55 o 
  -7   0   6       60.10       55.35      2.94 o 
  -6   0   6       92.71       89.32      2.94 o 
  -5   0   6       37.54       33.87      1.97 o 
  -4   0   6       89.94       88.20      3.06 o 
  -3   0   6      114.20      136.65      2.93 o 
  -2   0   6      554.08      581.81      8.64 o 
  -1   0   6      482.13      473.66      6.03 o 
   0   0   6     1788.97     1875.00     31.94 o 
   1   0   6      990.18     1073.16     14.62 o 
   2   0   6       85.73       80.93      3.69 o 
   3   0   6        0.24       -0.31      0.85 o 
   4   0   6      151.45      152.33     11.08 o 
   5   0   6       30.73       27.98      0.97 o 
   6   0   6      150.73      145.77      3.22 o 
   7   0   6       36.40       32.44      3.18 o 
   8   0   6       26.78       30.99      2.30 o 
   9   0   6        2.27        2.14      1.88 o 
  10   0   6        0.09        1.69      2.18 o 
 -12   1   6        0.06        1.36      1.99 o 
 -11   1   6        1.53        1.35      1.70 o 
 -10   1   6        1.38       -1.30      1.30 o 
  -9   1   6       61.85       60.59      4.73 o 
  -8   1   6        0.00        0.28      1.63 o 
  -7   1   6      157.68      157.87      5.32 o 
  -6   1   6      305.68      310.77      6.06 o 
  -5   1   6       86.35       76.63      2.47 o 
  -4   1   6       60.53       51.46      1.93 o 
  -3   1   6       12.58        8.07      1.04 o 
  -2   1   6       83.37       91.79      2.10 o 
  -1   1   6       98.16      120.39      2.07 o 
   0   1   6       57.41       58.39      1.78 o 
   1   1   6      109.75      109.44      2.05 o 
   2   1   6      267.05      244.45      6.76 o 
   3   1   6      240.67      257.19      8.31 o 
   4   1   6      292.20      276.96      7.96 o 
   5   1   6      396.42      354.73      6.48 o 
   6   1   6       41.28       38.41      2.79 o 
   7   1   6       42.61       51.09      2.56 o 
   8   1   6       62.03       67.15      4.12 o 
   9   1   6       16.44       12.11      3.82 o 
  10   1   6        0.01        1.92      3.85 o 
 -12   2   6        0.45        0.12      2.05 o 
 -11   2   6        5.17        4.94      2.28 o 
 -10   2   6        3.75        5.85      2.05 o 
  -9   2   6      230.83      196.05      7.53 o 
  -8   2   6     1213.19     1192.74     52.44 o 
  -7   2   6     1334.51     1310.66     19.24 o 
  -6   2   6      223.21      213.67      5.10 o 
  -5   2   6       74.88       75.49      3.29 o 
  -4   2   6      270.65      264.17      4.76 o 
  -3   2   6        1.02        5.05      0.87 o 
  -2   2   6      119.11      108.10      3.53 o 
  -1   2   6       45.29       38.25      1.57 o 
   0   2   6      106.74       95.62      2.18 o 
   1   2   6       45.07       48.70      1.27 o 
   2   2   6       29.55       24.69      0.91 o 
   3   2   6      206.76      189.94      4.60 o 
   4   2   6       37.73       32.05      1.54 o 
   5   2   6       38.08       37.83      1.62 o 
   6   2   6      106.57      103.07      2.79 o 
   7   2   6        0.01       -0.46      1.00 o 
   8   2   6        4.25        5.23      3.63 o 
   9   2   6       18.43       23.96      6.46 o 
  10   2   6        3.05        2.46      2.36 o 
 -12   3   6        9.04       10.14      3.39 o 
 -11   3   6        2.93        0.11      1.85 o 
 -10   3   6        4.11        1.83      1.76 o 
  -9   3   6       17.10       19.25      2.79 o 
  -8   3   6        0.25        0.59      1.52 o 
  -7   3   6       18.39       19.53      2.01 o 
  -6   3   6      144.49      138.58      5.40 o 
  -5   3   6      269.13      298.25      5.54 o 
  -4   3   6      122.80      123.40      2.96 o 
  -3   3   6        8.40        6.73      1.13 o 
  -2   3   6       73.94       94.02      2.79 o 
  -1   3   6       10.07       10.22      0.74 o 
   0   3   6      222.23      230.22      3.64 o 
   1   3   6        5.18        7.13      0.68 o 
   2   3   6        0.01        0.35      0.34 o 
   3   3   6       51.36       50.20      1.59 o 
   4   3   6      598.95      572.95      8.36 o 
   5   3   6      290.52      281.49      7.64 o 
   6   3   6       28.28       28.71      1.70 o 
   7   3   6       10.93        8.91      1.73 o 
   8   3   6       52.52       64.65      7.90 o 
   9   3   6       31.38       33.79      4.02 o 
  10   3   6        2.97        7.00      2.71 o 
 -12   4   6        5.96        9.31      2.73 o 
 -11   4   6        4.72        5.12      2.14 o 
 -10   4   6       17.89       25.53      5.08 o 
  -9   4   6        0.00       -0.37      1.54 o 
  -8   4   6        0.64        0.50      2.31 o 
  -7   4   6        6.51        7.71      1.85 o 
  -6   4   6      313.46      309.71      6.84 o 
  -5   4   6        3.83        4.27      1.35 o 
  -4   4   6       53.93       59.08      2.65 o 
  -3   4   6       14.64        9.95      1.28 o 
  -2   4   6       82.72       82.48      2.80 o 
  -1   4   6        8.28        7.96      0.90 o 
   0   4   6       71.13       73.94      2.05 o 
   1   4   6       24.28       28.08      1.20 o 
   2   4   6       67.14       67.47      1.61 o 
   3   4   6        0.01        0.45      0.66 o 
   4   4   6        0.28        0.60      0.81 o 
   5   4   6        3.75        5.63      1.79 o 
   6   4   6        5.84        4.83      1.07 o 
   7   4   6        7.74        5.15      1.37 o 
   8   4   6        0.11        3.62      2.01 o 
   9   4   6        2.84        4.83      3.08 o 
 -12   5   6       30.49       39.95      4.58 o 
 -11   5   6       83.15       91.72     16.93 o 
 -10   5   6        1.68        3.81      2.15 o 
  -9   5   6       32.65       37.67      3.98 o 
  -8   5   6        9.76        7.79      2.22 o 
  -7   5   6        0.29        0.21      1.50 o 
  -6   5   6        0.97        1.74      2.93 o 
  -5   5   6        8.65        8.62      1.47 o 
  -4   5   6       15.17       16.08      1.72 o 
  -3   5   6      213.28      219.38      6.48 o 
  -2   5   6       23.95       27.58      1.87 o 
  -1   5   6       10.27        9.98      0.92 o 
   0   5   6       28.66       32.07      1.07 o 
   1   5   6       19.46       16.18      1.19 o 
   2   5   6      152.09      154.70      3.43 o 
   3   5   6       10.36       13.37      1.54 o 
   4   5   6        0.07        1.28      1.33 o 
   5   5   6       48.82       47.48      2.20 o 
   6   5   6       25.10       24.29      1.82 o 
   7   5   6       19.53       20.92      4.43 o 
   8   5   6        1.74       -0.28      1.89 o 
   9   5   6        0.01       -0.73      2.36 o 
 -12   6   6        0.00        3.48      2.44 o 
 -11   6   6        8.10        9.31      2.66 o 
 -10   6   6        1.13        0.99      1.92 o 
  -9   6   6        1.53        1.83      1.82 o 
  -8   6   6       35.84       26.17      3.07 o 
  -7   6   6        8.47       16.61      3.08 o 
  -6   6   6     1071.04     1064.01     27.61 o 
  -5   6   6      309.25      295.98      8.35 o 
  -4   6   6        0.23       -0.18      0.97 o 
  -3   6   6       55.72       55.08      4.89 o 
  -2   6   6       17.83       22.60      1.99 o 
  -1   6   6        0.10        0.73      0.64 o 
   0   6   6       43.12       41.19      1.73 o 
   1   6   6        4.56        6.02      0.95 o 
   2   6   6       14.19       12.49      1.22 o 
   3   6   6        0.12        0.12      1.05 o 
   4   6   6        0.35        0.13      1.10 o 
   5   6   6        0.69        1.40      1.03 o 
   6   6   6        2.53        1.48      1.42 o 
   7   6   6       10.16        9.59      2.57 o 
   8   6   6        0.52        2.92      2.73 o 
 -11   7   6        9.19        5.23      2.33 o 
 -10   7   6       68.28       67.53      5.55 o 
  -9   7   6        2.79        6.64      2.46 o 
  -8   7   6        0.00       -1.33      1.38 o 
  -7   7   6       33.00       30.73      3.55 o 
  -6   7   6      146.11      140.49      5.61 o 
  -5   7   6       82.87       70.48      6.75 o 
  -4   7   6      383.62      373.28      9.15 o 
  -3   7   6      320.53      324.16     13.01 o 
  -2   7   6      160.13      178.42      3.90 o 
  -1   7   6      232.16      250.38      6.73 o 
   0   7   6       74.39       82.08      2.50 o 
   1   7   6        0.94        1.38      1.55 o 
   2   7   6        4.77        6.31      1.63 o 
   3   7   6        4.49        4.08      1.37 o 
   4   7   6        2.57        1.70      1.29 o 
   5   7   6        4.59        5.80      1.69 o 
   6   7   6        9.01       10.29      1.84 o 
   7   7   6       13.30       11.01      3.68 o 
   8   7   6        0.77        2.15      3.69 o 
 -11   8   6        0.14       -0.18      2.05 o 
 -10   8   6       21.74       23.89      3.69 o 
  -9   8   6        9.12        6.31      3.08 o 
  -8   8   6       18.73       19.95      3.39 o 
  -7   8   6        0.38        2.19      1.76 o 
  -6   8   6        2.43        3.56      4.00 o 
  -5   8   6        1.04        1.12      1.43 o 
  -4   8   6        3.85        3.79      1.56 o 
  -3   8   6       30.17       29.20      5.43 o 
  -2   8   6       12.45       14.64      1.37 o 
  -1   8   6       21.55       23.15      2.15 o 
   0   8   6       44.03       48.50      2.17 o 
   1   8   6        2.47        4.95      1.65 o 
   2   8   6       17.50       20.08      4.15 o 
   3   8   6       42.03       41.71      5.84 o 
   4   8   6        1.61        4.99      2.23 o 
   5   8   6       47.10       51.39      8.00 o 
   6   8   6        0.67       -1.54      3.08 o 
   7   8   6       10.48        2.46      4.62 o 
 -10   9   6       11.91       17.09      4.92 o 
  -9   9   6        1.74        5.85      3.39 o 
  -8   9   6       16.24       16.65      2.95 o 
  -7   9   6        1.01        0.54      1.62 o 
  -6   9   6       12.96       11.36      2.50 o 
  -5   9   6       42.47       36.99      3.77 o 
  -4   9   6        6.52        8.42      1.95 o 
  -3   9   6        3.07        6.11      1.72 o 
  -2   9   6       22.23       25.49      3.11 o 
  -1   9   6       31.53       31.30      3.68 o 
   0   9   6        1.00        2.64      1.86 o 
   1   9   6        6.84        7.20      2.33 o 
   2   9   6        4.24        3.19      2.14 o 
   3   9   6       12.13       11.87      2.65 o 
   4   9   6       47.97       59.36      5.01 o 
   5   9   6       50.02       46.65      5.69 o 
   6   9   6        0.13       -0.62      3.69 o 
  -9  10   6        0.15        0.20      1.90 o 
  -8  10   6        1.65       -0.03      1.99 o 
  -7  10   6        4.83        3.57      2.05 o 
  -6  10   6        0.70       -1.10      2.31 o 
  -5  10   6        2.45       -0.07      1.62 o 
  -4  10   6        0.95        1.83      1.85 o 
  -3  10   6        0.29       -0.74      1.54 o 
  -2  10   6        1.83        2.87      1.71 o 
  -1  10   6        0.89       -0.93      1.31 o 
   0  10   6        1.55        6.07      2.41 o 
   1  10   6       34.90       37.11      6.46 o 
   2  10   6        7.08        7.54      2.45 o 
   3  10   6       21.68       25.26      5.08 o 
   4  10   6        1.65        0.87      2.92 o 
   5  10   6        8.30        8.48      2.95 o 
  -8  11   6        0.01        1.87      5.54 o 
  -7  11   6        1.89        2.95      2.05 o 
  -6  11   6        0.58        0.25      2.05 o 
  -5  11   6        1.52       -0.55      1.82 o 
  -4  11   6        1.33        2.45      1.86 o 
  -3  11   6        0.56       -1.54      2.15 o 
  -2  11   6        3.55        3.34      1.86 o 
  -1  11   6        4.05        4.88      4.92 o 
   0  11   6        1.64        5.33      2.48 o 
   1  11   6       92.33      106.37      6.61 o 
   2  11   6       51.18       68.71      5.78 o 
   3  11   6       12.52       10.96      3.17 o 
   4  11   6       10.21       11.39      4.00 o 
  -7  12   6        0.06       -1.86      1.86 o 
  -6  12   6        0.48       -1.36      1.99 o 
  -5  12   6        0.27        2.67      2.28 o 
  -4  12   6        0.02       -0.42      1.99 o 
  -3  12   6        1.08       -0.89      1.82 o 
  -2  12   6        1.11        3.69      2.77 o 
  -1  12   6        0.02       -2.15      2.15 o 
   0  12   6        0.00       -1.74      2.20 o 
   1  12   6        9.34        7.49      2.97 o 
   2  12   6        0.16        0.24      2.77 o 
  -4  13   6        0.91        2.15      2.28 o 
  -3  13   6        0.00       -1.54      2.77 o 
  -2  13   6        0.50       -2.15      2.46 o 
  -1  13   6        0.00        1.54      3.08 o 
  -3 -13   7        1.82        4.27      2.58 o 
  -2 -13   7        0.22       -0.87      1.99 o 
  -1 -13   7        0.45        1.21      1.65 o 
   0 -13   7        0.81       -0.65      2.04 o 
   1 -13   7        5.15        5.08      3.85 o 
   2 -13   7        1.33        1.87      2.14 o 
   3 -13   7        2.70        5.54      4.62 o 
  -5 -12   7        3.88        5.72      2.66 o 
  -4 -12   7        2.50        1.77      4.77 o 
  -3 -12   7        3.44        3.81      1.83 o 
  -2 -12   7        3.29        1.72      1.77 o 
  -1 -12   7        8.22        7.35      2.04 o 
   0 -12   7        1.06        0.67      1.43 o 
   1 -12   7        0.19        2.38      1.57 o 
   2 -12   7        0.33        0.24      1.86 o 
   3 -12   7       12.51       12.88      2.73 o 
   4 -12   7        9.60        7.39      4.00 o 
   5 -12   7        0.00        3.08      4.31 o 
  -6 -11   7        3.67        2.45      2.62 o 
  -5 -11   7        0.35       -1.70      1.70 o 
  -4 -11   7        0.38        0.07      1.40 o 
  -3 -11   7        0.29        1.83      3.85 o 
  -2 -11   7        1.09        0.42      1.37 o 
  -1 -11   7        1.54       -0.99      1.22 o 
   0 -11   7        3.07        2.97      2.15 o 
   1 -11   7        3.37        1.76      1.58 o 
   2 -11   7       16.21       20.02      2.95 o 
   3 -11   7       17.90       16.93      2.69 o 
   4 -11   7       51.41       60.86      6.99 o 
   5 -11   7       80.18       85.81      8.48 o 
   6 -11   7       45.88       68.85      7.68 o 
  -8 -10   7        5.51        9.75      3.15 o 
  -7 -10   7        0.52        1.13      2.28 o 
  -6 -10   7       17.09       23.96      2.84 o 
  -5 -10   7        1.35        1.00      1.58 o 
  -4 -10   7        0.03       -0.83      1.30 o 
  -3 -10   7        7.22        7.79      1.79 o 
  -2 -10   7        6.73        5.42      1.62 o 
  -1 -10   7       18.37       19.47      2.27 o 
   0 -10   7        0.28        0.50      1.19 o 
   1 -10   7       69.40       70.46      7.20 o 
   2 -10   7        3.45        5.57      1.46 o 
   3 -10   7       18.05       17.85      3.26 o 
   4 -10   7       29.34       33.57      5.12 o 
   5 -10   7       62.84       73.92      7.50 o 
   6 -10   7        0.82        0.94      3.24 o 
   7 -10   7        3.67        2.82      4.00 o 
  -8  -9   7        3.64        2.57      4.62 o 
  -7  -9   7        5.97        8.66      1.98 o 
  -6  -9   7        0.02        0.50      1.47 o 
  -5  -9   7        1.27        0.29      1.35 o 
  -4  -9   7        1.33        0.07      1.33 o 
  -3  -9   7       42.22       39.10      2.94 o 
  -2  -9   7       75.91       61.62      4.18 o 
  -1  -9   7      157.43      143.43      8.26 o 
   0  -9   7        0.12        0.74      1.06 o 
   1  -9   7        0.00        0.45      1.12 o 
   2  -9   7       44.31       56.12      5.30 o 
   3  -9   7        3.90        7.33      1.78 o 
   4  -9   7       22.79       21.75      4.14 o 
   5  -9   7        3.11        4.84      3.69 o 
   6  -9   7       79.55       88.72      7.63 o 
   7  -9   7       18.75       23.67      4.72 o 
   8  -9   7        0.29        3.39      3.47 o 
  -9  -8   7        1.13        0.92      3.39 o 
  -8  -8   7        0.61       -2.15      2.15 o 
  -7  -8   7        1.58       -2.46      3.08 o 
  -6  -8   7        5.09        5.41      2.77 o 
  -5  -8   7       20.43       21.47      2.34 o 
  -4  -8   7       18.35       12.99      3.14 o 
  -3  -8   7       72.09       59.10      3.26 o 
  -2  -8   7       29.24       25.39      2.16 o 
  -1  -8   7       15.83       15.76      1.73 o 
   0  -8   7      128.79      122.87      3.95 o 
   1  -8   7      128.80      132.08      4.01 o 
   2  -8   7       11.13       11.58      1.21 o 
   3  -8   7       82.35       86.50      3.51 o 
   4  -8   7       10.29       15.34      3.53 o 
   5  -8   7        0.03        0.92      2.37 o 
   6  -8   7        1.55        0.44      2.44 o 
   7  -8   7        0.69       -2.41      2.41 o 
   8  -8   7        2.49        4.22      3.24 o 
   9  -8   7        7.14       15.39      4.04 o 
 -10  -7   7        2.20        5.23      2.71 o 
  -9  -7   7        0.95       -2.31      2.92 o 
  -8  -7   7        7.92       15.73      3.39 o 
  -7  -7   7       26.26       28.93      3.70 o 
  -6  -7   7        7.90        5.31      3.85 o 
  -5  -7   7       12.83       17.08      2.80 o 
  -4  -7   7        1.96        2.17      3.48 o 
  -3  -7   7        0.36       -0.51      1.15 o 
  -2  -7   7       34.97       36.15      2.41 o 
  -1  -7   7       87.78       75.39      3.07 o 
   0  -7   7      113.58      112.20      3.44 o 
   1  -7   7     1664.25     1629.00     19.57 o 
   2  -7   7      382.83      402.71      6.19 o 
   3  -7   7        2.24        1.74      1.03 o 
   4  -7   7        3.51        5.77      2.20 o 
   5  -7   7       13.02       15.15      2.80 o 
   6  -7   7        0.46        0.45      2.33 o 
   7  -7   7        8.89       15.00      5.23 o 
   8  -7   7        1.99        0.12      2.56 o 
   9  -7   7        4.69        4.15      5.69 o 
 -10  -6   7       29.89       27.68      4.02 o 
  -9  -6   7        7.04        3.08      2.92 o 
  -8  -6   7        0.01        0.81      3.23 o 
  -7  -6   7        0.47       -1.60      2.92 o 
  -6  -6   7       44.29       55.43      4.55 o 
  -5  -6   7       58.45       56.73      4.01 o 
  -4  -6   7      118.65      110.97      4.86 o 
  -3  -6   7        5.15        5.09      1.22 o 
  -2  -6   7        5.37        5.73      1.08 o 
  -1  -6   7       57.84       54.30      3.72 o 
   0  -6   7       77.73       80.74      2.66 o 
   1  -6   7       26.31       27.99      1.40 o 
   2  -6   7       35.09       36.83      1.60 o 
   3  -6   7       21.90       21.57      1.29 o 
   4  -6   7       22.72       24.18      2.78 o 
   5  -6   7       18.14       10.56      2.32 o 
   6  -6   7        9.24        6.17      2.04 o 
   7  -6   7        8.20        7.04      2.35 o 
   8  -6   7       10.85       13.94      3.30 o 
   9  -6   7        6.71        7.47      3.33 o 
 -11  -5   7       11.95       11.86      3.05 o 
 -10  -5   7        2.80        3.08      2.39 o 
  -9  -5   7       10.24        8.33      2.80 o 
  -8  -5   7        0.88       -1.14      1.76 o 
  -7  -5   7        1.86       -0.04      5.69 o 
  -6  -5   7        0.18       -1.23      1.23 o 
  -5  -5   7       89.69      100.39      4.65 o 
  -4  -5   7       97.94       97.61      3.71 o 
  -3  -5   7      104.25      122.21      3.88 o 
  -2  -5   7       62.41       57.45      2.69 o 
  -1  -5   7       72.85       65.88      2.58 o 
   0  -5   7      186.04      199.00      4.10 o 
   1  -5   7      147.36      129.95      3.39 o 
   2  -5   7       64.32       69.08      1.71 o 
   3  -5   7       10.26        8.02      1.78 o 
   4  -5   7        5.59        5.87      1.73 o 
   5  -5   7       18.90       14.46      2.23 o 
   6  -5   7       25.67       21.93      2.67 o 
   7  -5   7       20.80       22.28      2.75 o 
   8  -5   7        9.63        6.77      2.03 o 
   9  -5   7        3.56        4.92      4.62 o 
  10  -5   7        8.01       15.39      5.54 o 
 -11  -4   7        0.65       -0.39      2.06 o 
 -10  -4   7        3.47        3.39      2.18 o 
  -9  -4   7       18.78       21.07      3.37 o 
  -8  -4   7       59.54       59.77      8.46 o 
  -7  -4   7       63.91       59.62      6.00 o 
  -6  -4   7       25.93       27.20      2.80 o 
  -5  -4   7      168.06      157.89      5.46 o 
  -4  -4   7      911.03      971.13     33.80 o 
  -3  -4   7       86.12       80.12      4.75 o 
  -2  -4   7       22.92       31.97      2.01 o 
  -1  -4   7        1.48        0.66      0.84 o 
   0  -4   7       22.25       25.21      2.27 o 
   1  -4   7       90.68      100.59      2.91 o 
   2  -4   7        0.19       -0.54      0.54 o 
   3  -4   7        8.77        9.35      1.63 o 
   4  -4   7       58.44       54.80      4.93 o 
   5  -4   7       17.24       19.43      2.22 o 
   6  -4   7       13.94       11.27      2.31 o 
   7  -4   7        3.04        3.33      1.54 o 
   8  -4   7        2.01        4.17      2.20 o 
   9  -4   7        0.02        2.19      2.50 o 
  10  -4   7        5.04        3.39      4.31 o 
 -12  -3   7        1.29        3.92      4.62 o 
 -11  -3   7       35.02       30.90      4.21 o 
 -10  -3   7        0.44       -0.05      2.14 o 
  -9  -3   7      247.01      249.86      9.42 o 
  -8  -3   7      133.18      124.52      6.05 o 
  -7  -3   7       84.80       85.26      5.52 o 
  -6  -3   7       21.41       24.14      2.42 o 
  -5  -3   7       24.72       26.57      2.10 o 
  -4  -3   7        1.77        2.04      1.05 o 
  -3  -3   7      146.06      149.95      3.87 o 
  -2  -3   7      281.92      270.44      5.35 o 
  -1  -3   7        0.14        0.38      0.67 o 
   0  -3   7       31.01       29.34      1.74 o 
   1  -3   7       40.58       40.94      1.73 o 
   2  -3   7      176.65      177.81      3.28 o 
   3  -3   7        8.44        8.70      1.06 o 
   4  -3   7       76.11       69.25      3.04 o 
   5  -3   7       17.49       17.83      1.94 o 
   6  -3   7       39.60       32.91      2.46 o 
   7  -3   7        0.86        0.90      1.38 o 
   8  -3   7        6.72        6.53      2.20 o 
   9  -3   7        5.91        5.77      2.71 o 
  10  -3   7        2.75        0.87      1.85 o 
 -12  -2   7        3.44        6.80      2.76 o 
 -11  -2   7        0.51       -1.62      1.62 o 
 -10  -2   7      204.09      206.07      8.24 o 
  -9  -2   7      294.37      308.23     12.96 o 
  -8  -2   7       39.52       38.60      3.95 o 
  -7  -2   7      173.13      173.98      7.34 o 
  -6  -2   7      121.15      123.61      4.77 o 
  -5  -2   7        3.37        3.22      1.16 o 
  -4  -2   7      143.08      146.23      3.96 o 
  -3  -2   7       25.81       28.33      1.82 o 
  -2  -2   7       12.94       13.29      1.27 o 
  -1  -2   7        9.97       13.29      1.19 o 
   0  -2   7      353.94      339.19      5.79 o 
   1  -2   7       13.65       14.56      1.04 o 
   2  -2   7       19.80       28.18      1.12 o 
   3  -2   7        3.42        3.08      0.65 o 
   4  -2   7       19.27       23.71      1.71 o 
   5  -2   7        1.08        0.44      0.83 o 
   6  -2   7        5.95        2.58      1.38 o 
   7  -2   7        2.62        1.64      1.75 o 
   8  -2   7        5.50        7.12      2.07 o 
   9  -2   7        6.29        8.83      2.22 o 
  10  -2   7        3.80        4.31      2.36 o 
 -12  -1   7       12.95        8.20      2.66 o 
 -11  -1   7       15.39       14.69      2.49 o 
 -10  -1   7       99.18       98.05     11.51 o 
  -9  -1   7      157.28      152.25      7.31 o 
  -8  -1   7     1471.06     1474.24     26.21 o 
  -7  -1   7       79.56       81.41      3.80 o 
  -6  -1   7      440.59      424.58     11.16 o 
  -5  -1   7      563.42      566.17     11.72 o 
  -4  -1   7      990.68     1038.11     15.27 o 
  -3  -1   7       13.84        9.78      1.42 o 
  -2  -1   7      124.08      118.59      3.51 o 
  -1  -1   7        0.61        1.23      0.43 o 
   0  -1   7       34.32       31.16      1.57 o 
   1  -1   7       75.56       79.66      1.81 o 
   2  -1   7       71.72       58.79      1.22 o 
   3  -1   7        1.44        3.29      0.45 o 
   4  -1   7       45.71       43.29      1.77 o 
   5  -1   7       25.90       24.47      2.31 o 
   6  -1   7       40.20       36.30      2.15 o 
   7  -1   7        0.50       -1.18      1.20 o 
   8  -1   7       29.60       38.48      2.83 o 
   9  -1   7        3.80        7.16      2.36 o 
  10  -1   7        0.30        0.75      3.23 o 
 -12   0   7        2.71        3.87      2.22 o 
 -11   0   7        2.03        1.29      1.84 o 
 -10   0   7        0.02        0.12      1.70 o 
  -9   0   7       12.30       13.11      2.58 o 
  -8   0   7        6.04        3.27      2.06 o 
  -7   0   7      241.37      245.22     10.00 o 
  -6   0   7       89.11      101.78      3.22 o 
  -5   0   7       92.06       85.59      3.56 o 
  -4   0   7       33.14       39.26      2.50 o 
  -3   0   7       53.95       56.77      2.79 o 
  -2   0   7        0.91        0.58      0.60 o 
  -1   0   7        6.50        9.60      0.71 o 
   0   0   7      362.82      393.96      6.73 o 
   1   0   7       67.46       65.58      2.22 o 
   2   0   7       29.16       33.70      0.80 o 
   3   0   7      151.11      123.09      9.54 o 
   4   0   7        2.18       -2.15      2.15 o 
   5   0   7       91.97       72.32      9.54 o 
   6   0   7       26.89       28.04      1.77 o 
   7   0   7        0.07       -1.42      1.42 o 
   8   0   7        6.30        3.29      1.60 o 
   9   0   7        0.61        1.38      1.74 o 
  10   0   7        0.03        2.73      2.28 o 
 -12   1   7       16.20       14.72      3.10 o 
 -11   1   7        3.19       -0.63      1.85 o 
 -10   1   7        0.28        0.27      1.70 o 
  -9   1   7       10.51        8.73      2.77 o 
  -8   1   7       45.60       41.85      6.46 o 
  -7   1   7       59.90       61.59      4.22 o 
  -6   1   7        7.19        6.08      1.16 o 
  -5   1   7      141.09      148.50      3.48 o 
  -4   1   7        5.81        1.40      0.86 o 
  -3   1   7       80.70       89.49      2.52 o 
  -2   1   7       89.13      101.96      2.81 o 
  -1   1   7       18.39       17.21      1.05 o 
   0   1   7      568.11      593.66     13.15 o 
   1   1   7      712.92      753.47      9.71 o 
   2   1   7       19.83       16.38      1.07 o 
   3   1   7       27.03       21.85      4.92 o 
   4   1   7      136.50      140.63     11.39 o 
   5   1   7       50.87       36.00      7.08 o 
   6   1   7      172.58      157.21      6.16 o 
   7   1   7       57.18       46.32      2.48 o 
   8   1   7        0.00       -1.42      1.42 o 
   9   1   7        0.16       -0.37      1.85 o 
  10   1   7       26.34       32.06      3.92 o 
 -12   2   7       45.54       47.90      4.95 o 
 -11   2   7       29.86       34.20      4.14 o 
 -10   2   7        3.03        0.56      1.76 o 
  -9   2   7        1.92        2.12      1.76 o 
  -8   2   7       15.77       15.69      2.23 o 
  -7   2   7       73.28       84.30      3.82 o 
  -6   2   7        0.01        1.22      1.19 o 
  -5   2   7       93.80       99.01      3.06 o 
  -4   2   7      132.81      127.99      3.14 o 
  -3   2   7       71.96       57.63      2.31 o 
  -2   2   7      489.59      493.22      6.98 o 
  -1   2   7       34.41       31.67      1.33 o 
   0   2   7      100.93       96.65      2.37 o 
   1   2   7        4.65        4.48      0.71 o 
   2   2   7      223.16      217.04      4.10 o 
   3   2   7       88.81       88.27      3.93 o 
   4   2   7      416.98      416.66     20.62 o 
   5   2   7      705.57      676.82     28.31 o 
   6   2   7      525.55      472.77      8.63 o 
   7   2   7       30.24       25.67      2.00 o 
   8   2   7        1.14        2.20      1.41 o 
   9   2   7        5.01       10.23      2.39 o 
 -12   3   7        1.18        1.32      2.14 o 
 -11   3   7        1.12        0.62      2.05 o 
 -10   3   7        4.50        2.20      1.99 o 
  -9   3   7        0.08        0.51      1.62 o 
  -8   3   7       59.82       60.54      4.58 o 
  -7   3   7      171.24      167.88      6.35 o 
  -6   3   7       50.38       46.45      3.55 o 
  -5   3   7       19.36       21.67      1.57 o 
  -4   3   7      195.14      207.19      4.11 o 
  -3   3   7       92.11       98.81      4.32 o 
  -2   3   7        4.44        3.23      0.85 o 
  -1   3   7        1.94        4.25      0.52 o 
   0   3   7        5.36        5.30      0.77 o 
   1   3   7       24.02       24.48      1.15 o 
   2   3   7        5.79        8.08      0.62 o 
   3   3   7       83.79       85.00      2.51 o 
   4   3   7       57.41       58.73      3.01 o 
   5   3   7        5.98        3.33      2.26 o 
   6   3   7        3.59        1.60      1.42 o 
   7   3   7        9.94        6.32      1.83 o 
   8   3   7       24.28       25.04      2.85 o 
   9   3   7       17.40       18.96      3.15 o 
 -12   4   7        0.01       -1.70      1.70 o 
 -11   4   7       12.03       13.89      3.07 o 
 -10   4   7       64.35       64.58      6.15 o 
  -9   4   7        3.51        1.60      1.54 o 
  -8   4   7       20.83       14.98      2.66 o 
  -7   4   7       22.98       19.18      2.55 o 
  -6   4   7       35.58       39.04      2.49 o 
  -5   4   7        1.39        0.69      1.05 o 
  -4   4   7        1.14        0.48      0.87 o 
  -3   4   7       50.92       47.69      2.46 o 
  -2   4   7        0.67       -0.79      0.93 o 
  -1   4   7        0.83        0.81      0.51 o 
   0   4   7       20.41       18.89      1.21 o 
   1   4   7       36.02       36.45      1.77 o 
   2   4   7       23.38       24.05      1.70 o 
   3   4   7        0.53        1.17      0.89 o 
   4   4   7      116.18      120.97      6.40 o 
   5   4   7        0.24        1.63      2.08 o 
   6   4   7        0.57       -0.55      1.14 o 
   7   4   7       41.22       37.76      3.43 o 
   8   4   7        3.83        6.15      2.39 o 
   9   4   7        0.41       -0.62      2.18 o 
 -12   5   7        0.51        0.13      2.22 o 
 -11   5   7       26.35       28.04      3.92 o 
 -10   5   7        0.11       -1.31      1.86 o 
  -9   5   7       34.14       41.73      4.21 o 
  -8   5   7        3.81        3.11      1.82 o 
  -7   5   7        5.06        2.35      1.65 o 
  -6   5   7        0.47       -1.32      1.35 o 
  -5   5   7       28.44       30.72      3.47 o 
  -4   5   7       12.04       12.18      1.76 o 
  -3   5   7        6.43        4.54      1.13 o 
  -2   5   7        5.59        4.00      1.05 o 
  -1   5   7       28.48       30.20      1.29 o 
   0   5   7       98.88      101.97      2.70 o 
   1   5   7        8.43        8.85      1.41 o 
   2   5   7       89.44       89.35      3.31 o 
   3   5   7       20.19       17.10      1.72 o 
   4   5   7        3.37        5.90      1.27 o 
   5   5   7      215.58      222.05      7.34 o 
   6   5   7       12.85       13.05      3.52 o 
   7   5   7        0.21       -0.99      2.06 o 
   8   5   7        0.51        2.46      2.39 o 
 -11   6   7        0.39       -1.40      1.82 o 
 -10   6   7       46.70       43.30      6.00 o 
  -9   6   7      184.77      158.11      7.17 o 
  -8   6   7       40.10       32.66      3.62 o 
  -7   6   7       62.53       63.45      4.66 o 
  -6   6   7      170.01      171.26      6.00 o 
  -5   6   7      190.65      186.77      8.78 o 
  -4   6   7       37.43       37.12      2.90 o 
  -3   6   7       17.55       12.27      2.67 o 
  -2   6   7        8.53        8.22      1.35 o 
  -1   6   7        4.68        3.91      0.91 o 
   0   6   7       46.33       49.10      2.19 o 
   1   6   7       18.96       18.32      1.80 o 
   2   6   7       61.27       65.52      3.69 o 
   3   6   7        6.08        6.44      2.04 o 
   4   6   7        1.89        2.36      1.27 o 
   5   6   7        1.83        2.92      2.43 o 
   6   6   7        4.49        4.04      2.25 o 
   7   6   7        4.34        1.17      2.07 o 
   8   6   7       15.70       18.38      3.68 o 
 -11   7   7       15.32       18.66      4.15 o 
 -10   7   7        2.47        4.25      2.77 o 
  -9   7   7       43.13       31.79      6.15 o 
  -8   7   7      108.02      100.49      5.81 o 
  -7   7   7        0.01       -1.56      1.69 o 
  -6   7   7       86.46       85.06      4.49 o 
  -5   7   7      249.41      228.53      6.95 o 
  -4   7   7       43.90       39.14      3.98 o 
  -3   7   7        0.58        1.59      1.23 o 
  -2   7   7        8.25        9.87      1.33 o 
  -1   7   7       20.11       23.84      1.58 o 
   0   7   7        0.07        1.75      0.95 o 
   1   7   7       48.85       51.73      3.62 o 
   2   7   7       55.59       55.71      3.71 o 
   3   7   7        2.50       -0.26      1.25 o 
   4   7   7        0.01       -1.19      1.19 o 
   5   7   7       24.29       24.21      4.04 o 
   6   7   7       23.30       24.10      3.42 o 
   7   7   7        4.95        3.34      2.25 o 
 -10   8   7        6.78        2.49      2.28 o 
  -9   8   7        0.01        1.67      5.08 o 
  -8   8   7        0.04        0.65      1.62 o 
  -7   8   7       17.72       16.80      2.92 o 
  -6   8   7        2.55        1.66      1.54 o 
  -5   8   7        0.27        2.06      1.65 o 
  -4   8   7        3.69        3.21      1.58 o 
  -3   8   7        1.99        2.87      1.43 o 
  -2   8   7       19.88       20.33      2.28 o 
  -1   8   7       40.48       37.23      3.68 o 
   0   8   7       28.81       33.02      3.31 o 
   1   8   7      301.84      324.42     17.43 o 
   2   8   7       99.85      111.26      5.39 o 
   3   8   7       19.48       22.00      4.21 o 
   4   8   7        2.65        1.79      1.83 o 
   5   8   7       22.93       25.54      6.15 o 
   6   8   7        0.23        4.00      4.00 o 
  -9   9   7        1.73        2.02      2.31 o 
  -8   9   7        1.31        3.85      2.28 o 
  -7   9   7        4.75        4.29      2.10 o 
  -6   9   7       16.14       20.38      3.18 o 
  -5   9   7        8.65        7.37      2.31 o 
  -4   9   7       12.28       14.09      3.83 o 
  -3   9   7        3.67        1.66      1.59 o 
  -2   9   7       23.16       25.24      4.35 o 
  -1   9   7        0.01       -0.91      1.62 o 
   0   9   7       12.32       14.68      2.69 o 
   1   9   7        1.06        2.33      2.10 o 
   2   9   7       41.39       49.29      4.47 o 
   3   9   7        9.54        8.22      3.85 o 
   4   9   7       59.96       64.53     10.46 o 
   5   9   7        0.02        4.31      4.00 o 
  -9  10   7        0.15       -1.00      2.06 o 
  -8  10   7        9.32        8.73      4.00 o 
  -7  10   7        5.95       -0.08      1.86 o 
  -6  10   7        0.09        0.38      2.15 o 
  -5  10   7        1.67        7.45      2.05 o 
  -4  10   7        7.01        4.09      2.77 o 
  -3  10   7       13.45       16.47      2.48 o 
  -2  10   7        0.04       -1.31      1.68 o 
  -1  10   7        0.00       -0.05      1.86 o 
   0  10   7       17.40       13.34      3.54 o 
   1  10   7       42.91       45.15      4.66 o 
   2  10   7      219.85      250.12     10.77 o 
   3  10   7       17.33       23.63      3.76 o 
   4  10   7        0.08        1.08      2.10 o 
  -7  11   7        0.87        0.69      2.14 o 
  -6  11   7        0.15        1.85      2.05 o 
  -5  11   7        4.72        0.97      2.15 o 
  -4  11   7        2.92        0.06      2.05 o 
  -3  11   7        4.81        2.15      2.46 o 
  -2  11   7       11.65       13.54      3.17 o 
  -1  11   7       11.74       12.74      3.54 o 
   0  11   7       16.07       20.92      7.23 o 
   1  11   7        2.95        5.76      2.89 o 
   2  11   7        5.99        6.81      2.89 o 
   3  11   7        2.47        0.69      2.77 o 
  -5  12   7        0.86       -2.19      3.85 o 
  -4  12   7        0.00       -2.15      2.15 o 
  -3  12   7        0.36       -1.85      2.15 o 
  -2  12   7        1.64        1.23      3.08 o 
  -1  12   7        2.38        0.14      2.62 o 
   0  12   7        1.30       -0.70      2.17 o 
   1  12   7        1.35       -4.31      4.31 o 
  -2 -13   8        0.03       -2.77      2.77 o 
  -1 -13   8        0.08        0.96      1.69 o 
   0 -13   8        2.23        2.77      2.28 o 
   1 -13   8        0.01       -0.26      1.90 o 
   2 -13   8        7.58        7.39      4.62 o 
  -4 -12   8        0.78       -0.51      2.14 o 
  -3 -12   8        0.16       -0.56      1.84 o 
  -2 -12   8        1.24        0.82      1.62 o 
  -1 -12   8        4.22        3.62      1.67 o 
   0 -12   8        3.05        4.00      2.22 o 
   1 -12   8        0.11        1.05      2.05 o 
   2 -12   8       23.30       21.54      5.85 o 
   3 -12   8        1.51       -2.15      3.08 o 
   4 -12   8        3.21        5.23      4.31 o 
  -6 -11   8        0.92        2.42      4.15 o 
  -5 -11   8        1.09       -1.84      1.84 o 
  -4 -11   8        0.50        1.89      1.65 o 
  -3 -11   8        3.13        1.27      1.58 o 
  -2 -11   8        0.03        0.75      1.43 o 
  -1 -11   8        1.88       -1.40      1.40 o 
   0 -11   8       32.84       32.84      2.88 o 
   1 -11   8       42.81       47.15      4.27 o 
   2 -11   8        1.25        0.92      1.82 o 
   3 -11   8        0.25        0.49      4.00 o 
   4 -11   8        1.26        2.31      3.05 o 
   5 -11   8        3.25        3.42      3.53 o 
   6 -11   8        1.15       -2.18      3.00 o 
  -7 -10   8        2.95        2.31      3.69 o 
  -6 -10   8        9.05        7.83      5.08 o 
  -5 -10   8        3.42        2.20      2.69 o 
  -4 -10   8       10.23       10.26      1.98 o 
  -3 -10   8        7.18        7.91      1.86 o 
  -2 -10   8        0.39       -0.31      1.17 o 
  -1 -10   8        1.36        1.79      1.37 o 
   0 -10   8       21.03       20.10      2.27 o 
   1 -10   8       11.15       10.30      1.95 o 
   2 -10   8        6.68        4.90      2.02 o 
   3 -10   8        0.02       -1.89      2.61 o 
   4 -10   8        0.31       -0.51      2.53 o 
   5 -10   8        4.29        2.99      3.24 o 
   6 -10   8        7.05       12.86      4.29 o 
   7 -10   8        0.15       -3.08      3.17 o 
  -8  -9   8       47.87       62.95      5.98 o 
  -7  -9   8        1.17       -0.62      3.08 o 
  -6  -9   8       10.21       12.32      2.47 o 
  -5  -9   8        6.32        8.90      1.95 o 
  -4  -9   8        2.33        2.65      1.49 o 
  -3  -9   8       12.45       15.52      2.07 o 
  -2  -9   8        8.31        7.87      2.04 o 
  -1  -9   8        5.62        3.81      3.11 o 
   0  -9   8       15.21       18.92      2.04 o 
   1  -9   8       31.38       26.97      2.23 o 
   2  -9   8        5.17        8.09      1.78 o 
   3  -9   8        6.49        9.40      3.21 o 
   4  -9   8        0.05        0.47      3.08 o 
   5  -9   8        1.08        2.19      2.84 o 
   6  -9   8        4.73        5.59      3.54 o 
   7  -9   8        0.02        0.91      2.93 o 
  -9  -8   8        0.02       -2.03      2.14 o 
  -8  -8   8        6.40       10.33      3.02 o 
  -7  -8   8        0.29        0.31      2.77 o 
  -6  -8   8        0.00        4.00      3.23 o 
  -5  -8   8      151.46      126.38      4.74 o 
  -4  -8   8        0.18        0.77      1.56 o 
  -3  -8   8      174.98      151.27      4.81 o 
  -2  -8   8        0.04        0.51      1.11 o 
  -1  -8   8        0.26       -0.86      1.24 o 
   0  -8   8        7.41       11.98      1.59 o 
   1  -8   8        6.80        5.61      1.89 o 
   2  -8   8       21.53       24.89      2.49 o 
   3  -8   8       12.76        7.97      5.39 o 
   4  -8   8        2.16        3.69      5.54 o 
   5  -8   8        0.46        0.41      2.44 o 
   6  -8   8        1.07        0.97      2.41 o 
   7  -8   8        2.18        4.60      2.93 o 
   8  -8   8        0.22       -0.20      3.39 o 
 -10  -7   8        0.14       -0.86      2.28 o 
  -9  -7   8       16.94       19.93      3.59 o 
  -8  -7   8        8.41       12.08      3.02 o 
  -7  -7   8       31.89       33.93      5.08 o 
  -6  -7   8        7.22        9.18      2.50 o 
  -5  -7   8      175.77      167.07      9.54 o 
  -4  -7   8      118.83      114.93      5.24 o 
  -3  -7   8       16.60       13.26      1.73 o 
  -2  -7   8       19.30       18.19      1.85 o 
  -1  -7   8       25.77       26.07      2.04 o 
   0  -7   8       41.40       42.52      2.44 o 
   1  -7   8       55.46       51.69      2.44 o 
   2  -7   8       32.11       31.35      1.96 o 
   3  -7   8      169.07      168.83      6.67 o 
   4  -7   8       17.19       14.89      3.09 o 
   5  -7   8        9.71        3.36      2.07 o 
   6  -7   8        4.74        1.38      3.54 o 
   7  -7   8        0.08       -1.21      2.92 o 
   8  -7   8        0.58       -0.71      3.08 o 
 -10  -6   8       27.03       28.92      6.62 o 
  -9  -6   8       17.84       13.27      3.15 o 
  -8  -6   8        0.78       -2.12      2.15 o 
  -7  -6   8        1.29       -1.62      1.62 o 
  -6  -6   8       41.88       46.47      4.35 o 
  -5  -6   8       11.87       19.43      2.65 o 
  -4  -6   8       46.42       46.17      3.57 o 
  -3  -6   8        7.57        7.63      1.79 o 
  -2  -6   8       29.02       29.36      1.98 o 
  -1  -6   8        0.52        0.70      0.95 o 
   0  -6   8      352.18      342.93      8.48 o 
   1  -6   8      598.56      586.41      9.30 o 
   2  -6   8      632.41      631.31      9.67 o 
   3  -6   8      216.81      209.94      7.63 o 
   4  -6   8       19.92       17.72      2.65 o 
   5  -6   8       10.33        7.56      2.20 o 
   6  -6   8        0.20        2.96      1.86 o 
   7  -6   8        0.30        0.78      1.78 o 
   8  -6   8        2.50        4.31      4.62 o 
   9  -6   8        7.26       16.00      6.15 o 
 -11  -5   8        5.96       10.01      3.15 o 
 -10  -5   8        1.07       -1.62      2.06 o 
  -9  -5   8      139.72      150.55      7.39 o 
  -8  -5   8      167.93      175.45     13.39 o 
  -7  -5   8       49.22       43.14      4.12 o 
  -6  -5   8        0.01       -0.77      1.52 o 
  -5  -5   8       12.20        9.56      2.01 o 
  -4  -5   8       53.43       65.31      5.31 o 
  -3  -5   8       48.50       39.47      3.17 o 
  -2  -5   8       83.04       97.53      3.71 o 
  -1  -5   8       13.92       11.23      1.91 o 
   0  -5   8       57.91       57.10      3.78 o 
   1  -5   8        7.56        8.72      1.60 o 
   2  -5   8       37.99       30.77      2.06 o 
   3  -5   8        0.51        2.01      1.07 o 
   4  -5   8        0.01        0.98      1.40 o 
   5  -5   8       56.89       44.28      5.21 o 
   6  -5   8      120.49       98.02      4.95 o 
   7  -5   8       13.13        8.30      2.02 o 
   8  -5   8        0.58       -1.89      2.28 o 
   9  -5   8        0.00        0.62      4.00 o 
 -11  -4   8       42.20       45.24      4.99 o 
 -10  -4   8      102.58       95.96      6.85 o 
  -9  -4   8      142.35      153.30     17.23 o 
  -8  -4   8      249.80      241.40      9.11 o 
  -7  -4   8       20.01       17.57      3.54 o 
  -6  -4   8        0.11       -0.99      1.13 o 
  -5  -4   8        3.03        3.43      1.53 o 
  -4  -4   8       14.20       15.92      1.86 o 
  -3  -4   8        1.03        0.53      0.91 o 
  -2  -4   8      102.63      106.33      4.31 o 
  -1  -4   8       62.62       59.74      2.71 o 
   0  -4   8       46.12       45.05      3.24 o 
   1  -4   8       72.69       64.74      2.52 o 
   2  -4   8        7.96        8.12      1.05 o 
   3  -4   8      126.64      126.91      3.50 o 
   4  -4   8       47.41       45.23      3.48 o 
   5  -4   8        0.24        0.09      1.33 o 
   6  -4   8       37.13       38.12      3.23 o 
   7  -4   8       28.38       36.49      5.70 o 
   8  -4   8       14.23       15.66      3.24 o 
   9  -4   8       14.31       28.36      4.21 o 
 -11  -3   8        7.49        9.52      3.02 o 
 -10  -3   8       12.11       11.12      2.80 o 
  -9  -3   8        3.27        2.62      2.39 o 
  -8  -3   8       38.47       42.29      4.31 o 
  -7  -3   8      174.59      169.92      6.92 o 
  -6  -3   8       23.22       22.29      2.48 o 
  -5  -3   8        2.90        1.05      1.23 o 
  -4  -3   8        3.20        4.59      1.22 o 
  -3  -3   8       10.61        9.98      1.36 o 
  -2  -3   8        0.85        0.84      0.84 o 
  -1  -3   8       24.32       24.66      2.19 o 
   0  -3   8       63.17       61.60      2.76 o 
   1  -3   8       69.41       67.28      2.33 o 
   2  -3   8        9.86        7.66      0.92 o 
   3  -3   8        0.77        1.86      1.15 o 
   4  -3   8       29.48       28.41      2.19 o 
   5  -3   8        2.75        3.70      1.30 o 
   6  -3   8        0.99        0.69      1.48 o 
   7  -3   8        0.31       -0.69      1.57 o 
   8  -3   8        9.09        9.55      2.50 o 
   9  -3   8        1.19        1.85      2.39 o 
 -12  -2   8        1.35        5.74      2.66 o 
 -11  -2   8       72.01       81.88      5.44 o 
 -10  -2   8       97.61       97.57      5.54 o 
  -9  -2   8      302.17      309.32     10.60 o 
  -8  -2   8        7.09        7.25      2.22 o 
  -7  -2   8       65.18       69.78      4.33 o 
  -6  -2   8        0.27       -0.68      1.54 o 
  -5  -2   8       23.62       23.38      2.04 o 
  -4  -2   8       34.35       26.21      1.96 o 
  -3  -2   8       11.82       13.04      1.52 o 
  -2  -2   8       90.13       92.58      3.82 o 
  -1  -2   8        8.19       11.27      1.47 o 
   0  -2   8        9.05       10.68      1.37 o 
   1  -2   8        9.48       10.88      1.41 o 
   2  -2   8      197.68      192.93      3.75 o 
   3  -2   8        4.32        3.98      0.96 o 
   4  -2   8      137.45      132.23      3.74 o 
   5  -2   8        0.21        0.59      0.94 o 
   6  -2   8       32.88       27.01      3.25 o 
   7  -2   8        0.08       -0.67      1.48 o 
   8  -2   8       25.11       20.51      4.00 o 
   9  -2   8        8.30        9.86      2.61 o 
 -12  -1   8        7.71        3.97      4.21 o 
 -11  -1   8       55.82       60.86      4.61 o 
 -10  -1   8       22.47       23.15      2.94 o 
  -9  -1   8       78.08       79.63      4.71 o 
  -8  -1   8      256.78      268.57      7.61 o 
  -7  -1   8        0.50        0.77      1.24 o 
  -6  -1   8        7.99        6.33      1.69 o 
  -5  -1   8      244.96      246.76      5.67 o 
  -4  -1   8       23.17       23.05      2.89 o 
  -3  -1   8        4.50        6.26      1.15 o 
  -2  -1   8       16.90       13.96      1.41 o 
  -1  -1   8       17.75       14.35      0.83 o 
   0  -1   8       37.26       39.42      2.14 o 
   1  -1   8       44.36       40.80      1.63 o 
   2  -1   8        5.18        5.23      0.55 o 
   3  -1   8        1.79        0.52      0.67 o 
   4  -1   8       12.38        9.29      1.20 o 
   5  -1   8       12.99        7.97      1.40 o 
   6  -1   8        0.67       -1.17      1.17 o 
   7  -1   8        0.56        0.90      2.03 o 
   8  -1   8        0.48        0.72      1.24 o 
   9  -1   8       23.80       25.50      3.24 o 
 -12   0   8        0.44        0.88      2.77 o 
 -11   0   8       25.41       22.62      3.62 o 
 -10   0   8       30.88       26.97      3.68 o 
  -9   0   8        4.26        7.78      2.36 o 
  -8   0   8      138.34      134.63      6.13 o 
  -7   0   8       12.07       11.92      1.72 o 
  -6   0   8        0.91        3.10      1.07 o 
  -5   0   8        5.96        6.79      1.40 o 
  -4   0   8      122.25      120.73      3.51 o 
  -3   0   8       94.29       91.26      3.08 o 
  -2   0   8       15.97       16.53      1.33 o 
  -1   0   8       57.06       62.10      2.75 o 
   0   0   8       24.60       25.12      1.66 o 
   1   0   8        0.68        0.68      0.51 o 
   2   0   8        1.68        1.53      0.36 o 
   3   0   8        8.87        8.31      3.69 o 
   4   0   8       71.71       62.47      8.92 o 
   5   0   8        3.53        2.77      3.69 o 
   6   0   8        0.00       -0.15      0.92 o 
   7   0   8        0.22        0.21      1.14 o 
   8   0   8        0.04        0.74      1.62 o 
   9   0   8        4.01        5.85      1.96 o 
 -12   1   8        9.84       10.89      4.92 o 
 -11   1   8       47.59       53.53      5.10 o 
 -10   1   8        0.62        0.45      1.76 o 
  -9   1   8        0.10       -0.09      1.54 o 
  -8   1   8        3.27        2.77      2.31 o 
  -7   1   8        4.29        4.30      1.44 o 
  -6   1   8      102.90      100.93      3.79 o 
  -5   1   8       44.24       46.30      2.21 o 
  -4   1   8       14.46       13.10      1.30 o 
  -3   1   8       10.37       11.24      1.29 o 
  -2   1   8       74.76       72.84      2.41 o 
  -1   1   8       36.63       52.76      2.61 o 
   0   1   8      499.18      517.04      8.54 o 
   1   1   8      126.70      145.71      4.93 o 
   2   1   8        5.33        4.59      0.60 o 
   3   1   8        7.95       10.16      4.31 o 
   4   1   8       81.53       76.32      9.85 o 
   5   1   8       25.13       15.08      5.54 o 
   6   1   8        1.62       -2.77      2.77 o 
   7   1   8        0.30       -0.16      1.13 o 
   8   1   8        1.19        3.49      1.62 o 
   9   1   8        0.00       -0.92      1.74 o 
 -12   2   8        1.62        6.71      6.15 o 
 -11   2   8       25.22       24.50      3.69 o 
 -10   2   8       14.18       13.10      3.08 o 
  -9   2   8       44.74       46.91      8.00 o 
  -8   2   8       12.76       11.72      2.44 o 
  -7   2   8       37.31       34.23      4.48 o 
  -6   2   8       24.48       19.50      1.98 o 
  -5   2   8       78.10       85.53      3.02 o 
  -4   2   8        2.99        4.21      1.15 o 
  -3   2   8        1.02        2.85      1.11 o 
  -2   2   8      125.38      114.12      3.36 o 
  -1   2   8      583.53      551.91      9.83 o 
   0   2   8      147.25      145.87      3.68 o 
   1   2   8        0.10        0.77      0.59 o 
   2   2   8       49.96       44.69      2.96 o 
   3   2   8       69.27       67.56      2.78 o 
   4   2   8        0.03        0.31      3.39 o 
   5   2   8      263.78      245.26     16.31 o 
   6   2   8       10.64        8.31      5.23 o 
   7   2   8        1.41        1.36      1.25 o 
   8   2   8        3.69        2.28      1.62 o 
   9   2   8        7.26        6.89      2.14 o 
 -12   3   8        2.86        5.60      2.77 o 
 -11   3   8        0.01        0.44      2.10 o 
 -10   3   8       21.45       19.05      3.30 o 
  -9   3   8        1.61       -0.19      1.70 o 
  -8   3   8        5.13        5.71      2.00 o 
  -7   3   8        0.03        0.97      1.31 o 
  -6   3   8        3.19        4.09      1.56 o 
  -5   3   8       99.95      111.03      4.50 o 
  -4   3   8        5.01        7.00      1.05 o 
  -3   3   8        0.04        0.00      1.24 o 
  -2   3   8        0.54       -0.26      0.77 o 
  -1   3   8        6.82        6.60      1.11 o 
   0   3   8      180.20      171.67      4.19 o 
   1   3   8        0.68        0.19      0.72 o 
   2   3   8      742.44      729.89     10.20 o 
   3   3   8      378.19      364.67      6.76 o 
   4   3   8       44.04       34.67      3.02 o 
   5   3   8      105.64      107.00     10.21 o 
   6   3   8        0.38        1.48      1.33 o 
   7   3   8       31.48       29.23      2.63 o 
   8   3   8        2.78        0.92      2.46 o 
 -11   4   8       13.53       13.03      3.10 o 
 -10   4   8        4.02        4.40      2.10 o 
  -9   4   8       18.00       21.78      6.62 o 
  -8   4   8       37.40       32.80      3.62 o 
  -7   4   8        2.81        3.22      1.40 o 
  -6   4   8       32.15       31.51      3.96 o 
  -5   4   8       26.56       28.85      4.19 o 
  -4   4   8        0.03        0.78      1.06 o 
  -3   4   8       31.10       31.86      2.14 o 
  -2   4   8        5.04        4.98      0.86 o 
  -1   4   8      111.06      126.39      3.64 o 
   0   4   8      130.86      134.81      3.77 o 
   1   4   8        1.51        1.06      1.07 o 
   2   4   8      127.27      124.84      3.66 o 
   3   4   8        4.58        4.39      1.15 o 
   4   4   8        6.48        4.73      1.79 o 
   5   4   8      123.93      113.49      5.09 o 
   6   4   8        2.58       -0.37      1.48 o 
   7   4   8        0.19        1.25      1.53 o 
   8   4   8        3.67        5.85      2.18 o 
 -11   5   8        1.20       -0.37      2.06 o 
 -10   5   8       16.88       19.99      3.33 o 
  -9   5   8        0.26       -1.62      1.62 o 
  -8   5   8        1.57        3.77      1.76 o 
  -7   5   8       14.40       13.18      2.92 o 
  -6   5   8        2.16        2.23      1.40 o 
  -5   5   8       15.32       20.05      2.37 o 
  -4   5   8        0.55        3.12      1.18 o 
  -3   5   8        3.49        2.22      1.19 o 
  -2   5   8        6.89        9.80      1.34 o 
  -1   5   8       63.59       64.18      2.67 o 
   0   5   8      679.24      714.89     12.39 o 
   1   5   8      133.60      139.30      4.11 o 
   2   5   8      427.87      441.44     11.55 o 
   3   5   8       50.53       41.41      2.71 o 
   4   5   8       32.35       28.94      2.98 o 
   5   5   8        1.78       -1.27      1.62 o 
   6   5   8        0.06       -0.89      1.67 o 
   7   5   8       56.26       69.37      4.80 o 
 -11   6   8        0.10        1.97      2.05 o 
 -10   6   8        1.32        6.58      2.33 o 
  -9   6   8        0.03       -0.10      1.65 o 
  -8   6   8        2.02        1.37      1.92 o 
  -7   6   8        1.68        1.12      1.58 o 
  -6   6   8        5.47        5.30      1.69 o 
  -5   6   8        0.29       -0.84      1.23 o 
  -4   6   8        9.02        9.24      1.77 o 
  -3   6   8       13.90       15.56      1.85 o 
  -2   6   8       34.93       39.51      2.52 o 
  -1   6   8       19.58       22.69      2.50 o 
   0   6   8        0.01        0.04      1.55 o 
   1   6   8      256.44      274.78      6.48 o 
   2   6   8      228.90      250.53      6.16 o 
   3   6   8        6.31        7.89      1.61 o 
   4   6   8       14.47       14.82      2.67 o 
   5   6   8        7.94        9.45      2.31 o 
   6   6   8        3.81        9.32      2.34 o 
   7   6   8       14.95       16.62      3.59 o 
 -10   7   8        2.47        0.24      1.92 o 
  -9   7   8        0.15       -1.38      1.86 o 
  -8   7   8        3.99        4.06      2.05 o 
  -7   7   8        4.24        6.86      2.22 o 
  -6   7   8        2.16        1.13      1.76 o 
  -5   7   8       45.98       44.87      3.69 o 
  -4   7   8        0.97        2.04      1.43 o 
  -3   7   8        1.19       -0.51      1.17 o 
  -2   7   8        7.05        6.64      1.63 o 
  -1   7   8       22.34       22.22      2.69 o 
   0   7   8      119.77      123.70      6.09 o 
   1   7   8      384.23      412.02     10.30 o 
   2   7   8      128.94      133.31      5.30 o 
   3   7   8       30.60       27.17      2.77 o 
   4   7   8        0.71       -1.27      2.22 o 
   5   7   8        0.09        4.04      2.58 o 
   6   7   8        2.87        3.99      3.39 o 
 -10   8   8        0.06        1.14      2.31 o 
  -9   8   8        4.76        3.41      2.15 o 
  -8   8   8       63.27       63.84      5.17 o 
  -7   8   8       50.83       39.83      6.31 o 
  -6   8   8        7.76        4.10      2.06 o 
  -5   8   8       63.54       64.70      7.78 o 
  -4   8   8        0.64        2.26      1.62 o 
  -3   8   8       43.29       39.87      3.20 o 
  -2   8   8        5.12        5.23      2.22 o 
  -1   8   8       52.23       56.31      4.66 o 
   0   8   8        8.23        9.31      2.33 o 
   1   8   8        2.54        6.46      2.28 o 
   2   8   8       17.20       23.69      2.84 o 
   3   8   8       43.73       37.10      3.52 o 
   4   8   8        8.48       11.74      3.59 o 
   5   8   8        3.89        7.39      4.00 o 
  -9   9   8        2.82        1.55      2.28 o 
  -8   9   8       14.70       13.74      3.39 o 
  -7   9   8       60.54       52.67      8.77 o 
  -6   9   8       52.82       59.09     11.08 o 
  -5   9   8       42.61       38.41      9.69 o 
  -4   9   8       60.02       59.94      4.14 o 
  -3   9   8       14.15       13.73      2.84 o 
  -2   9   8       55.41       52.52      4.75 o 
  -1   9   8        1.07        2.94      1.95 o 
   0   9   8        2.45        1.66      2.05 o 
   1   9   8        0.01       -1.82      1.82 o 
   2   9   8        0.02       -0.62      1.99 o 
   3   9   8        0.08        0.81      1.99 o 
   4   9   8        0.61        1.23      3.69 o 
  -8  10   8       11.20       11.67      3.02 o 
  -7  10   8        0.04        3.02      2.10 o 
  -6  10   8        5.12        4.53      2.22 o 
  -5  10   8        2.36        3.57      2.28 o 
  -4  10   8        3.51        2.15      2.46 o 
  -3  10   8       92.95       75.57     10.31 o 
  -2  10   8        8.99       15.44      3.24 o 
  -1  10   8       20.85       21.08      3.44 o 
   0  10   8        0.70       -1.82      1.82 o 
   1  10   8        3.96        4.19      2.56 o 
   2  10   8        4.31        1.59      4.00 o 
   3  10   8        1.39        4.92      4.00 o 
  -6  11   8        1.19        0.26      2.22 o 
  -5  11   8        0.61       -1.23      2.46 o 
  -4  11   8        4.06        8.92      3.39 o 
  -3  11   8        4.17        0.92      2.46 o 
  -2  11   8        3.75        3.01      2.45 o 
  -1  11   8       22.56       20.49      3.69 o 
   0  11   8        0.24        1.92      2.77 o 
   1  11   8        0.11       -2.01      2.14 o 
  -3 -12   9        2.40        3.52      2.44 o 
  -2 -12   9        0.29        0.47      1.62 o 
  -1 -12   9        2.01        2.99      2.22 o 
   0 -12   9        0.01        0.98      2.05 o 
   1 -12   9       13.50       14.16      5.23 o 
   2 -12   9        1.19        0.92      4.31 o 
   3 -12   9        0.05        2.46      4.00 o 
  -5 -11   9       15.48       11.24      3.39 o 
  -4 -11   9       18.54       16.29      2.52 o 
  -3 -11   9        2.95        3.67      1.70 o 
  -2 -11   9        0.51        1.35      1.62 o 
  -1 -11   9        0.00        0.45      1.99 o 
   0 -11   9        2.60        3.17      2.14 o 
   1 -11   9        2.44        1.85      3.69 o 
   2 -11   9        1.39        5.54      4.31 o 
   3 -11   9        0.00        3.56      3.85 o 
   4 -11   9        0.12       -2.58      2.58 o 
  -6 -10   9        9.50        7.68      2.66 o 
  -5 -10   9       26.95       27.94      3.02 o 
  -4 -10   9        3.46        3.55      1.70 o 
  -3 -10   9        0.52       -0.15      1.40 o 
  -2 -10   9        3.20        2.92      2.36 o 
  -1 -10   9        3.06        5.70      1.62 o 
   0 -10   9        0.09       -1.61      2.12 o 
   1 -10   9        0.65       -2.65      2.65 o 
   2 -10   9        0.02       -1.90      3.39 o 
   3 -10   9        0.06       -2.37      2.37 o 
   4 -10   9        6.23       10.82      3.76 o 
   5 -10   9        4.77       -0.27      3.24 o 
   6 -10   9        0.02        1.00      3.53 o 
  -8  -9   9        0.01        0.92      3.69 o 
  -7  -9   9        5.03        3.63      2.50 o 
  -6  -9   9        0.00       -0.54      1.84 o 
  -5  -9   9       12.30       13.68      2.20 o 
  -4  -9   9       19.98       15.75      2.31 o 
  -3  -9   9        0.73        3.27      1.58 o 
  -2  -9   9        0.00        3.20      1.43 o 
  -1  -9   9       34.36       39.64      4.97 o 
   0  -9   9        0.01       -0.33      1.06 o 
   1  -9   9        0.14       -1.58      2.37 o 
   2  -9   9        1.05       -0.85      2.61 o 
   3  -9   9        0.18        0.80      4.31 o 
   4  -9   9        0.00        1.85      2.61 o 
   5  -9   9        0.18        1.89      2.93 o 
   6  -9   9        5.24       11.81      3.63 o 
  -8  -8   9       94.23      106.75     14.00 o 
  -7  -8   9        0.66       -0.67      1.84 o 
  -6  -8   9        6.20       10.24      2.71 o 
  -5  -8   9        3.24        6.82      1.71 o 
  -4  -8   9       21.64       21.69      2.40 o 
  -3  -8   9        0.90        1.62      1.22 o 
  -2  -8   9        0.03       -0.44      1.78 o 
  -1  -8   9       12.27       10.52      1.60 o 
   0  -8   9       40.82       45.43      5.38 o 
   1  -8   9       17.29       16.12      2.21 o 
   2  -8   9        0.55        0.94      2.23 o 
   3  -8   9        0.65        1.82      2.41 o 
   4  -8   9        2.91        3.22      2.61 o 
   5  -8   9        0.59        0.86      2.56 o 
   6  -8   9       12.82        9.54      4.00 o 
   7  -8   9        2.47        3.69      3.69 o 
  -9  -7   9       32.68       34.44      4.67 o 
  -8  -7   9        4.90        4.39      2.71 o 
  -7  -7   9        0.01        2.41      1.76 o 
  -6  -7   9        6.41        7.60      3.08 o 
  -5  -7   9        5.87        3.73      2.00 o 
  -4  -7   9       39.65       30.34      3.23 o 
  -3  -7   9      127.21      117.50      6.22 o 
  -2  -7   9       26.88       29.11      3.33 o 
  -1  -7   9        9.72        6.43      1.33 o 
   0  -7   9        2.85        2.15      1.31 o 
   1  -7   9        3.99        0.21      2.20 o 
   2  -7   9       15.83       12.48      3.07 o 
   3  -7   9        0.02        0.42      2.14 o 
   4  -7   9        2.47        3.27      3.69 o 
   5  -7   9        0.24       -0.29      4.00 o 
   6  -7   9        0.04       -2.17      2.17 o 
   7  -7   9       18.46       27.70      7.69 o 
   8  -7   9        2.96       -0.31      4.62 o 
 -10  -6   9        0.38        2.00      2.39 o 
  -9  -6   9        9.54       10.26      3.02 o 
  -8  -6   9       41.27       32.35      4.12 o 
  -7  -6   9       15.28       14.93      3.05 o 
  -6  -6   9       15.86       11.83      2.61 o 
  -5  -6   9       27.47       27.94      3.85 o 
  -4  -6   9        0.00        1.82      1.45 o 
  -3  -6   9       15.83       13.43      2.06 o 
  -2  -6   9        1.57       -0.37      1.00 o 
  -1  -6   9        4.83        3.26      1.12 o 
   0  -6   9      161.77      163.95      4.29 o 
   1  -6   9      245.35      249.66      6.18 o 
   2  -6   9        9.77        8.45      2.86 o 
   3  -6   9        4.70        6.93      2.04 o 
   4  -6   9       39.23       39.86      3.66 o 
   5  -6   9        7.30        8.33      2.27 o 
   6  -6   9        0.33       -1.73      1.73 o 
   7  -6   9        0.05        3.69      4.62 o 
   8  -6   9       13.41       11.08      5.54 o 
 -10  -5   9        9.23       11.13      5.23 o 
  -9  -5   9       18.68       23.73      3.59 o 
  -8  -5   9       94.59      113.61      6.70 o 
  -7  -5   9        1.94        0.72      3.69 o 
  -6  -5   9        0.38        0.46      1.52 o 
  -5  -5   9        6.22        7.76      1.94 o 
  -4  -5   9        9.92        7.25      1.93 o 
  -3  -5   9      186.48      192.71      6.10 o 
  -2  -5   9      334.98      321.04      7.42 o 
  -1  -5   9      837.46      842.81     14.56 o 
   0  -5   9      454.62      467.32      7.74 o 
   1  -5   9      120.51      122.64      3.97 o 
   2  -5   9        1.22       -1.06      1.45 o 
   3  -5   9       10.40        9.14      2.04 o 
   4  -5   9        4.19        5.97      1.90 o 
   5  -5   9        3.86        3.45      1.67 o 
   6  -5   9        1.25       -0.06      2.36 o 
   7  -5   9        0.03        1.98      2.50 o 
   8  -5   9        0.85        5.39      3.23 o 
 -11  -4   9       13.60       12.39      5.23 o 
 -10  -4   9        5.57        4.64      2.92 o 
  -9  -4   9        1.66        1.73      2.28 o 
  -8  -4   9        8.68        4.62      4.31 o 
  -7  -4   9        0.22        0.66      1.48 o 
  -6  -4   9        0.81        4.25      1.63 o 
  -5  -4   9       43.02       43.82      3.48 o 
  -4  -4   9        0.02       -1.89      1.95 o 
  -3  -4   9       11.45       10.10      1.57 o 
  -2  -4   9      153.44      157.55      4.51 o 
  -1  -4   9        1.68        1.11      0.93 o 
   0  -4   9      100.27       99.56      2.57 o 
   1  -4   9        0.55        0.68      0.96 o 
   2  -4   9       11.37       11.77      1.90 o 
   3  -4   9       35.98       31.30      2.74 o 
   4  -4   9       99.77       86.88      4.17 o 
   5  -4   9       17.88       16.49      2.16 o 
   6  -4   9       27.73       26.73      3.22 o 
   7  -4   9       19.06       19.30      3.24 o 
   8  -4   9        6.23        5.31      2.71 o 
 -11  -3   9        9.05       14.57      3.26 o 
 -10  -3   9       18.11       20.21      3.59 o 
  -9  -3   9       25.56       24.29      3.70 o 
  -8  -3   9        3.99        4.16      2.06 o 
  -7  -3   9       15.48       17.47      2.80 o 
  -6  -3   9        5.05        5.33      1.72 o 
  -5  -3   9        2.38        1.75      1.33 o 
  -4  -3   9        2.68        2.25      1.18 o 
  -3  -3   9        0.93        1.51      1.04 o 
  -2  -3   9      126.06      142.60      5.33 o 
  -1  -3   9      152.28      156.99      4.35 o 
   0  -3   9        3.26        3.24      1.37 o 
   1  -3   9       29.65       30.87      1.83 o 
   2  -3   9       14.87       18.22      1.40 o 
   3  -3   9       55.59       56.43      2.94 o 
   4  -3   9        0.67        0.57      1.18 o 
   5  -3   9       15.71        8.69      2.18 o 
   6  -3   9       14.70       13.08      3.59 o 
   7  -3   9        2.95        4.76      1.88 o 
   8  -3   9        0.41        2.12      3.39 o 
   9  -3   9       19.04       48.93      7.08 o 
 -11  -2   9        4.65       13.05      3.23 o 
 -10  -2   9        1.24        2.80      2.77 o 
  -9  -2   9        0.39       -1.62      1.62 o 
  -8  -2   9        6.35        2.53      1.92 o 
  -7  -2   9        0.68        1.23      1.48 o 
  -6  -2   9        3.67        3.79      1.52 o 
  -5  -2   9       84.60       89.52      4.05 o 
  -4  -2   9        0.02       -0.40      0.86 o 
  -3  -2   9       37.45       36.28      4.18 o 
  -2  -2   9       68.07       79.02      3.82 o 
  -1  -2   9        5.72        4.94      0.80 o 
   0  -2   9       10.63        6.41      1.41 o 
   1  -2   9        8.75        9.16      1.41 o 
   2  -2   9        8.66        8.89      0.91 o 
   3  -2   9        3.48        2.23      1.08 o 
   4  -2   9      112.92       99.83      4.55 o 
   5  -2   9       18.90       13.10      2.06 o 
   6  -2   9        2.07        1.51      1.66 o 
   7  -2   9        0.01       -0.22      1.41 o 
   8  -2   9       23.79       32.71      4.31 o 
   9  -2   9        6.24        6.77      2.61 o 
 -11  -1   9        5.75        7.15      2.47 o 
 -10  -1   9       12.27       14.78      2.61 o 
  -9  -1   9       42.35       49.95      3.89 o 
  -8  -1   9       13.57       11.56      2.28 o 
  -7  -1   9        4.30        5.99      1.83 o 
  -6  -1   9       13.74       13.37      1.93 o 
  -5  -1   9        3.31        6.22      1.61 o 
  -4  -1   9        8.40        9.80      1.42 o 
  -3  -1   9        0.10        0.28      1.12 o 
  -2  -1   9       42.70       42.46      2.11 o 
  -1  -1   9      145.57      139.60      6.86 o 
   0  -1   9      240.32      221.66      5.68 o 
   1  -1   9       19.54       16.85      1.63 o 
   2  -1   9       36.38       36.55      3.06 o 
   3  -1   9      154.95      148.91      3.69 o 
   4  -1   9        7.54        2.84      1.17 o 
   5  -1   9       30.78       21.82      1.97 o 
   6  -1   9        7.39        6.62      1.54 o 
   7  -1   9        0.19        0.65      1.33 o 
   8  -1   9        9.42       10.85      2.14 o 
   9  -1   9       12.32       12.92      3.39 o 
 -11   0   9      153.71      159.66      8.26 o 
 -10   0   9        4.64        7.03      2.16 o 
  -9   0   9       27.69       29.29      3.07 o 
  -8   0   9        0.02       -0.50      1.20 o 
  -7   0   9        0.06        0.53      1.21 o 
  -6   0   9        3.49        1.66      1.04 o 
  -5   0   9      170.57      161.81      5.29 o 
  -4   0   9        0.01        0.14      0.87 o 
  -3   0   9        3.20        3.13      0.99 o 
  -2   0   9       21.55       24.59      1.60 o 
  -1   0   9       19.95       15.52      1.69 o 
   0   0   9       39.51       46.81      2.39 o 
   1   0   9      145.07      137.73      4.31 o 
   2   0   9       46.33       48.10      1.95 o 
   3   0   9        0.00        1.47      1.10 o 
   4   0   9       32.34       31.39      6.77 o 
   5   0   9      108.99       88.63     11.69 o 
   6   0   9       46.05       44.01      8.92 o 
   7   0   9        0.03        1.92      1.46 o 
   8   0   9       16.02       16.57      2.28 o 
 -11   1   9        3.99        7.46      2.66 o 
 -10   1   9        6.71        7.95      2.50 o 
  -9   1   9      108.79      112.85      6.36 o 
  -8   1   9       56.28       49.01      4.29 o 
  -7   1   9       86.14       80.41      3.78 o 
  -6   1   9      156.60      158.22      7.80 o 
  -5   1   9       14.54       12.69      1.57 o 
  -4   1   9        2.26        5.08      1.18 o 
  -3   1   9        0.00       -0.62      0.78 o 
  -2   1   9      111.50      104.15      2.93 o 
  -1   1   9        6.26        4.77      1.26 o 
   0   1   9       95.13      100.40      3.39 o 
   1   1   9       91.20       85.82      4.49 o 
   2   1   9       45.68       48.97      1.83 o 
   3   1   9        9.06        7.24      1.13 o 
   4   1   9       88.87       78.47     10.16 o 
   5   1   9       43.60       32.31      7.69 o 
   6   1   9        0.00       -0.31      3.39 o 
   7   1   9        0.68        4.92      5.54 o 
   8   1   9        0.08       -0.31      1.31 o 
 -11   2   9        0.19        2.55      2.77 o 
 -10   2   9        1.79        3.21      2.46 o 
  -9   2   9       11.34        9.25      2.44 o 
  -8   2   9        0.05       -0.48      1.48 o 
  -7   2   9        1.87        0.06      1.47 o 
  -6   2   9      100.07       94.00      6.71 o 
  -5   2   9        4.08        3.56      1.12 o 
  -4   2   9        1.56        2.83      1.05 o 
  -3   2   9       46.58       45.85      2.71 o 
  -2   2   9      340.92      349.25      6.18 o 
  -1   2   9      377.88      358.46      7.37 o 
   0   2   9      527.03      501.91     12.39 o 
   1   2   9      149.44      152.62      4.40 o 
   2   2   9       24.81       24.28      1.51 o 
   3   2   9        0.00       -0.02      1.10 o 
   4   2   9        0.44       -1.85      3.08 o 
   5   2   9       22.28       15.39      5.85 o 
   6   2   9       16.05       16.93      6.15 o 
   7   2   9        0.02       -1.54      4.31 o 
   8   2   9        0.08        0.92      1.40 o 
 -11   3   9        0.83        1.82      2.28 o 
 -10   3   9        0.20        0.05      1.82 o 
  -9   3   9        3.91        6.20      2.22 o 
  -8   3   9        0.80        0.06      1.54 o 
  -7   3   9       55.29       50.91      3.74 o 
  -6   3   9       19.41       20.15      3.59 o 
  -5   3   9       15.12       14.16      2.76 o 
  -4   3   9       10.76       16.97      1.87 o 
  -3   3   9      117.49      119.79      3.32 o 
  -2   3   9      103.40      106.64      4.89 o 
  -1   3   9       70.00       72.87      3.03 o 
   0   3   9      500.00      497.75      9.23 o 
   1   3   9      663.05      647.74     11.16 o 
   2   3   9      243.85      252.02      5.45 o 
   3   3   9       11.73        6.64      1.52 o 
   4   3   9       42.58       36.80      2.63 o 
   5   3   9       82.30       72.99      4.41 o 
   6   3   9        7.89        4.64      1.45 o 
   7   3   9        7.78        7.92      1.66 o 
   8   3   9        0.70        1.68      2.46 o 
 -11   4   9        1.35        0.48      2.00 o 
 -10   4   9        0.07       -1.58      1.58 o 
  -9   4   9        2.55        0.24      2.15 o 
  -8   4   9        0.30        0.98      1.62 o 
  -7   4   9        4.87        3.79      1.76 o 
  -6   4   9       27.29       25.09      2.65 o 
  -5   4   9       15.16       17.24      2.25 o 
  -4   4   9       66.18       65.01      3.17 o 
  -3   4   9       31.30       28.09      1.78 o 
  -2   4   9        5.22        4.42      0.92 o 
  -1   4   9      365.34      377.04      7.71 o 
   0   4   9      397.68      410.32      8.19 o 
   1   4   9      568.07      589.83     10.63 o 
   2   4   9       98.73      113.68      4.71 o 
   3   4   9      369.19      379.95     14.53 o 
   4   4   9      144.03      137.57      7.32 o 
   5   4   9       21.37       19.53      2.34 o 
   6   4   9        1.03        2.23      1.63 o 
   7   4   9        0.02        0.31      1.74 o 
 -11   5   9        0.44        3.03      2.22 o 
 -10   5   9        0.58        3.18      2.15 o 
  -9   5   9        2.15        3.45      2.05 o 
  -8   5   9        3.27        3.01      1.82 o 
  -7   5   9        1.39       -0.74      1.54 o 
  -6   5   9        0.21        0.48      1.43 o 
  -5   5   9      122.30       97.17      4.32 o 
  -4   5   9       47.77       44.12      3.05 o 
  -3   5   9        0.00       -0.05      1.05 o 
  -2   5   9       96.45       92.58      4.40 o 
  -1   5   9        1.20        1.11      1.37 o 
   0   5   9        7.63        3.42      1.33 o 
   1   5   9       32.39       29.13      2.30 o 
   2   5   9      109.68      105.88      3.81 o 
   3   5   9       62.57       58.72      8.93 o 
   4   5   9        4.38        6.19      2.55 o 
   5   5   9       36.26       38.37      3.29 o 
   6   5   9       44.92       42.82      6.97 o 
   7   5   9       10.75       11.75      2.71 o 
 -10   6   9        0.01        0.00      2.15 o 
  -9   6   9        0.96        1.71      3.23 o 
  -8   6   9        0.20        1.54      1.82 o 
  -7   6   9        6.73        6.37      2.22 o 
  -6   6   9       15.20       15.52      2.27 o 
  -5   6   9        5.04        6.19      1.79 o 
  -4   6   9       16.07       12.81      3.02 o 
  -3   6   9       87.68       84.37      3.72 o 
  -2   6   9        9.69        5.28      1.69 o 
  -1   6   9       11.86       12.97      2.19 o 
   0   6   9       50.77       51.20      3.58 o 
   1   6   9        0.04       -1.34      1.34 o 
   2   6   9        7.09        7.35      1.71 o 
   3   6   9       23.74       31.80      3.92 o 
   4   6   9        6.16        3.69      3.23 o 
   5   6   9       26.83       29.14      3.84 o 
   6   6   9        2.37        5.83      2.58 o 
 -10   7   9        7.17       13.06      3.07 o 
  -9   7   9        7.04        9.49      2.79 o 
  -8   7   9        1.29        2.87      2.15 o 
  -7   7   9        0.04       -1.54      1.54 o 
  -6   7   9       13.30       13.00      2.77 o 
  -5   7   9       15.96       17.98      3.59 o 
  -4   7   9       52.77       43.64      4.34 o 
  -3   7   9       91.92       82.61      5.03 o 
  -2   7   9        3.08        2.51      2.77 o 
  -1   7   9       25.03       30.02      6.31 o 
   0   7   9        9.24        7.64      2.06 o 
   1   7   9        0.00       -1.23      1.23 o 
   2   7   9        0.00        1.87      2.69 o 
   3   7   9       21.16       26.60      4.12 o 
   4   7   9        8.11        8.85      3.10 o 
   5   7   9        2.13        3.51      2.56 o 
  -9   8   9       51.79       50.46     10.31 o 
  -8   8   9       20.21       15.62      5.85 o 
  -7   8   9       22.75       26.92      4.62 o 
  -6   8   9        6.94        2.66      1.99 o 
  -5   8   9        0.23       -1.40      1.40 o 
  -4   8   9        0.03        1.03      2.31 o 
  -3   8   9        0.02       -1.62      1.62 o 
  -2   8   9       38.14       37.43      3.96 o 
  -1   8   9        9.86       10.65      3.69 o 
   0   8   9        0.23       -1.54      1.54 o 
   1   8   9        9.07       10.91      2.50 o 
   2   8   9        7.31        7.40      2.33 o 
   3   8   9        0.40       -2.46      3.08 o 
   4   8   9        0.80        4.92      3.69 o 
  -8   9   9       11.13        9.92      3.23 o 
  -7   9   9       81.37       83.41      6.13 o 
  -6   9   9       41.37       31.23      6.62 o 
  -5   9   9        6.72        4.00      2.46 o 
  -4   9   9        0.10        0.73      1.95 o 
  -3   9   9        5.16        4.82      2.48 o 
  -2   9   9        9.80        2.18      2.17 o 
  -1   9   9        1.10        2.81      2.10 o 
   0   9   9        3.95        3.47      2.28 o 
   1   9   9        0.00        0.22      3.39 o 
   2   9   9        4.03        4.54      2.46 o 
   3   9   9        6.66        0.00      4.00 o 
  -7  10   9        0.80        4.00      3.85 o 
  -6  10   9        1.11       -0.31      2.46 o 
  -5  10   9        0.25       -0.92      2.15 o 
  -4  10   9        5.99        2.15      2.77 o 
  -3  10   9       16.31       16.83      5.85 o 
  -2  10   9        5.13        5.05      2.45 o 
  -1  10   9        0.18        0.64      2.28 o 
   0  10   9       11.28        5.95      4.31 o 
   1  10   9        0.09        0.94      2.17 o 
   2  10   9        0.14       -1.45      2.28 o 
  -4  11   9        0.22       -0.92      2.46 o 
  -3  11   9        1.68        1.23      2.77 o 
  -2  11   9        1.40       -1.73      2.14 o 
  -1  11   9        1.61       -2.01      2.77 o 
  -4 -11  10        0.12       -1.78      1.94 o 
  -3 -11  10        0.64       -0.96      2.15 o 
  -2 -11  10        0.08       -2.62      2.62 o 
  -1 -11  10        0.68       -0.96      2.46 o 
   0 -11  10        5.10       -0.62      3.39 o 
   1 -11  10        1.23        3.39      3.69 o 
   2 -11  10        0.00       -1.54      3.08 o 
   3 -11  10        0.11        3.92      5.23 o 
  -6 -10  10        0.26       -1.33      4.31 o 
  -5 -10  10        0.31        0.45      1.70 o 
  -4 -10  10        1.88        3.21      1.67 o 
  -3 -10  10        0.26       -1.03      1.84 o 
  -2 -10  10        5.41        4.97      2.22 o 
  -1 -10  10        5.56        8.08      2.37 o 
   0 -10  10        4.79       13.71      4.00 o 
   1 -10  10        0.14       -2.92      4.62 o 
   2 -10  10        0.49       -1.71      2.69 o 
   3 -10  10        0.23        1.14      4.62 o 
   4 -10  10       10.97       14.64      8.77 o 
  -7  -9  10        0.25       -0.65      2.06 o 
  -6  -9  10        1.80        1.15      1.58 o 
  -5  -9  10        3.88        3.97      1.73 o 
  -4  -9  10        2.17        4.50      1.71 o 
  -3  -9  10        2.75        1.91      1.46 o 
  -2  -9  10        1.12        2.12      2.00 o 
  -1  -9  10        0.01       -1.35      1.35 o 
   0  -9  10       12.44       14.16      4.62 o 
   1  -9  10        9.72       12.17      3.91 o 
   2  -9  10        0.00       -2.48      2.48 o 
   3  -9  10        8.10        7.01      7.08 o 
   4  -9  10        4.31        5.96      5.23 o 
   5  -9  10        1.93        2.71      3.07 o 
  -8  -8  10       14.32       17.07      3.59 o 
  -7  -8  10        0.13        0.62      2.18 o 
  -6  -8  10        0.74        2.15      2.18 o 
  -5  -8  10       20.60       23.02      2.53 o 
  -4  -8  10        3.51        5.55      2.54 o 
  -3  -8  10        1.27        0.63      1.37 o 
  -2  -8  10        1.41        1.27      1.24 o 
  -1  -8  10        6.36        4.26      1.70 o 
   0  -8  10        0.79        3.99      2.72 o 
   1  -8  10        0.09       -1.65      2.77 o 
   2  -8  10        2.45        5.85      2.72 o 
   3  -8  10        0.22        0.64      2.45 o 
   4  -8  10        0.34        1.13      3.08 o 
   5  -8  10        1.30        5.54      3.12 o 
   6  -8  10        7.18        7.36      3.40 o 
  -9  -7  10        1.87        7.39      4.00 o 
  -8  -7  10        0.00       -0.55      2.15 o 
  -7  -7  10        1.96        0.00      1.96 o 
  -6  -7  10        2.29        0.94      3.39 o 
  -5  -7  10        4.80        8.35      3.39 o 
  -4  -7  10        0.26        2.33      2.31 o 
  -3  -7  10        3.45        5.77      2.27 o 
  -2  -7  10       26.30       33.50      2.49 o 
  -1  -7  10        9.22       10.18      1.55 o 
   0  -7  10       12.82       14.04      3.39 o 
   1  -7  10        0.84       -1.95      1.95 o 
   2  -7  10        0.23        1.44      2.33 o 
   3  -7  10        1.40        3.34      4.92 o 
   4  -7  10       39.92       44.15      8.62 o 
   5  -7  10        3.18        9.21      3.18 o 
   6  -7  10        1.17        5.23      5.23 o 
   7  -7  10        1.50        5.85      5.23 o 
  -9  -6  10        3.89        8.46      2.83 o 
  -8  -6  10        3.72        1.94      2.15 o 
  -7  -6  10       37.29       38.91      4.24 o 
  -6  -6  10       42.03       33.45      3.77 o 
  -5  -6  10       28.23       21.29      3.05 o 
  -4  -6  10       28.29       29.88      5.52 o 
  -3  -6  10        0.65       -0.95      1.40 o 
  -2  -6  10        0.06       -0.38      1.22 o 
  -1  -6  10       67.45       65.21      2.83 o 
   0  -6  10       46.01       47.78      4.84 o 
   1  -6  10        2.30        1.60      1.94 o 
   2  -6  10        0.22       -0.47      1.67 o 
   3  -6  10        4.52        3.32      1.97 o 
   4  -6  10        7.56        4.24      2.00 o 
   5  -6  10        0.28        0.72      2.33 o 
   6  -6  10        1.11        0.59      2.80 o 
   7  -6  10        0.12        2.15      4.62 o 
 -10  -5  10        7.15       10.57      4.77 o 
  -9  -5  10        0.06       -0.58      1.92 o 
  -8  -5  10        4.76        7.82      2.58 o 
  -7  -5  10        4.20        3.76      2.06 o 
  -6  -5  10        0.28       -0.40      2.77 o 
  -5  -5  10       50.92       45.15      4.98 o 
  -4  -5  10       58.84       62.69      4.16 o 
  -3  -5  10        0.58        3.82      1.64 o 
  -2  -5  10       95.23      103.65      4.36 o 
  -1  -5  10       57.58       65.65      2.59 o 
   0  -5  10       33.30       31.16      4.41 o 
   1  -5  10       67.47       53.02      9.19 o 
   2  -5  10        1.29        1.09      1.66 o 
   3  -5  10       38.94       33.58      3.21 o 
   4  -5  10        6.41        6.32      2.00 o 
   5  -5  10       14.44       13.85      4.92 o 
   6  -5  10        1.64        1.51      2.36 o 
   7  -5  10        1.82        2.60      2.71 o 
 -10  -4  10        1.89        8.19      3.08 o 
  -9  -4  10        9.98        8.44      2.71 o 
  -8  -4  10        0.91       -1.27      1.76 o 
  -7  -4  10        2.01        3.18      3.23 o 
  -6  -4  10        1.46        1.92      1.84 o 
  -5  -4  10        0.07       -0.57      1.45 o 
  -4  -4  10        0.60        0.61      1.41 o 
  -3  -4  10       57.21       68.90      4.93 o 
  -2  -4  10      296.43      313.08      9.90 o 
  -1  -4  10      175.93      166.26      4.46 o 
   0  -4  10      694.53      720.50     15.44 o 
   1  -4  10      106.44       98.99      4.88 o 
   2  -4  10       21.09       23.94      3.47 o 
   3  -4  10       41.92       38.52      3.13 o 
   4  -4  10       16.60       15.67      2.16 o 
   5  -4  10        4.56        3.23      2.62 o 
   6  -4  10        1.31        3.54      2.18 o 
   7  -4  10        0.04       -0.78      2.28 o 
   8  -4  10        0.04       -0.77      2.39 o 
 -10  -3  10        4.33        4.46      2.61 o 
  -9  -3  10       23.17       26.13      3.77 o 
  -8  -3  10        1.25        0.27      1.62 o 
  -7  -3  10       12.74        9.22      2.28 o 
  -6  -3  10       21.41       24.55      2.78 o 
  -5  -3  10        6.68        4.77      1.69 o 
  -4  -3  10       67.62       69.66      3.69 o 
  -3  -3  10       29.83       29.83      2.33 o 
  -2  -3  10       21.37       23.04      1.95 o 
  -1  -3  10       39.63       43.33      4.15 o 
   0  -3  10        0.26       -1.30      1.33 o 
   1  -3  10      158.79      149.54      5.80 o 
   2  -3  10        1.23       -0.64      1.18 o 
   3  -3  10      283.47      249.43      7.87 o 
   4  -3  10        0.71        0.92      1.74 o 
   5  -3  10      174.84      124.91      5.96 o 
   6  -3  10        1.20        2.16      1.78 o 
   7  -3  10        2.07        1.93      2.06 o 
   8  -3  10        0.09       -1.05      2.06 o 
 -11  -2  10       15.16       18.42      3.69 o 
 -10  -2  10        0.99       -1.03      2.92 o 
  -9  -2  10        3.00        4.62      2.22 o 
  -8  -2  10        4.02        4.55      2.05 o 
  -7  -2  10        0.73       -1.25      2.31 o 
  -6  -2  10        1.57        1.24      1.31 o 
  -5  -2  10       28.78       37.30      3.04 o 
  -4  -2  10       44.54       48.78      3.24 o 
  -3  -2  10        2.60        1.17      1.09 o 
  -2  -2  10        1.19        1.27      1.37 o 
  -1  -2  10        7.78        3.72      2.39 o 
   0  -2  10      155.59      158.05      5.19 o 
   1  -2  10      154.95      166.20      5.11 o 
   2  -2  10        1.94        0.61      1.60 o 
   3  -2  10      101.04       85.67      4.67 o 
   4  -2  10        6.40        4.69      1.85 o 
   5  -2  10        5.28        7.62      1.79 o 
   6  -2  10        1.25        0.25      1.55 o 
   7  -2  10        1.42        2.34      1.84 o 
   8  -2  10        2.97        5.39      2.06 o 
 -11  -1  10        2.65        3.39      2.39 o 
 -10  -1  10        1.72        0.76      2.00 o 
  -9  -1  10        2.48        0.00      1.76 o 
  -8  -1  10        2.78        4.74      2.46 o 
  -7  -1  10       36.84       37.43      3.80 o 
  -6  -1  10       19.36       22.48      2.59 o 
  -5  -1  10       21.39       20.85      2.30 o 
  -4  -1  10        7.15        8.94      1.55 o 
  -3  -1  10       19.02       15.06      1.82 o 
  -2  -1  10      249.89      238.47      5.50 o 
  -1  -1  10      777.10      786.30     18.80 o 
   0  -1  10       39.73       34.78      3.26 o 
   1  -1  10       16.61       17.98      3.30 o 
   2  -1  10        0.17        0.37      1.51 o 
   3  -1  10       12.89        9.16      1.96 o 
   4  -1  10       29.70       24.28      2.47 o 
   5  -1  10       42.65       36.05      2.46 o 
   6  -1  10        9.47        4.57      1.71 o 
   7  -1  10        8.47       13.51      1.84 o 
   8  -1  10        0.65       -0.92      1.40 o 
 -11   0  10       41.37       39.44      5.60 o 
 -10   0  10       21.93       23.65      3.07 o 
  -9   0  10        0.10        0.16      2.50 o 
  -8   0  10        8.63        9.31      1.94 o 
  -7   0  10        0.11        1.31      1.61 o 
  -6   0  10        0.15        0.90      1.32 o 
  -5   0  10        2.41        4.31      1.45 o 
  -4   0  10       12.59       12.50      1.61 o 
  -3   0  10       56.62       58.04      3.11 o 
  -2   0  10       51.68       51.14      3.32 o 
  -1   0  10      392.47      392.34      9.13 o 
   0   0  10      598.24      600.14     12.09 o 
   1   0  10      451.40      413.54     13.19 o 
   2   0  10       76.18       63.82      3.80 o 
   3   0  10        1.98        2.09      1.32 o 
   4   0  10        0.67       -1.54      2.77 o 
   5   0  10        2.49        6.77      4.62 o 
   6   0  10        3.25       10.77      5.85 o 
 -11   1  10       69.68       81.21      5.34 o 
 -10   1  10       72.97       75.12      4.92 o 
  -9   1  10        9.82        8.18      2.04 o 
  -8   1  10       11.80       16.30      2.35 o 
  -7   1  10       84.66       77.74      4.07 o 
  -6   1  10        0.10        2.33      1.25 o 
  -5   1  10        5.43        0.28      2.18 o 
  -4   1  10        4.20        2.36      1.08 o 
  -3   1  10        1.76        1.04      0.88 o 
  -2   1  10      122.70      116.24      4.49 o 
  -1   1  10      565.17      587.27     16.44 o 
   0   1  10      447.80      461.74      9.78 o 
   1   1  10        4.14        7.42      1.37 o 
   2   1  10        3.66        3.04      1.66 o 
   3   1  10        4.50        3.26      1.23 o 
   4   1  10       12.69        9.23      5.23 o 
   5   1  10        6.74       16.93      6.15 o 
   6   1  10       13.02       16.93      6.77 o 
 -11   2  10        0.95       -1.65      2.92 o 
 -10   2  10        7.54        6.65      2.58 o 
  -9   2  10        2.09        3.79      2.14 o 
  -8   2  10        2.38        3.86      1.84 o 
  -7   2  10       50.97       45.27      3.06 o 
  -6   2  10        1.41        0.55      1.18 o 
  -5   2  10      164.51      135.45      4.17 o 
  -4   2  10        0.10        0.06      1.00 o 
  -3   2  10       11.40        9.15      1.30 o 
  -2   2  10        0.14       -1.08      1.10 o 
  -1   2  10        0.97        0.41      1.12 o 
   0   2  10       66.89       71.43      2.91 o 
   1   2  10      100.55       97.96      3.42 o 
   2   2  10       96.76       89.72      7.29 o 
   3   2  10        0.01        0.98      1.23 o 
   4   2  10        2.22        4.62      4.31 o 
   5   2  10        8.24        6.46      5.23 o 
   6   2  10        7.95        5.54      4.92 o 
 -11   3  10        2.44        4.26      3.54 o 
 -10   3  10        0.14       -0.62      1.70 o 
  -9   3  10        5.02        4.40      2.10 o 
  -8   3  10        5.76        5.96      3.39 o 
  -7   3  10        0.00       -1.35      1.35 o 
  -6   3  10       11.45       12.74      3.74 o 
  -5   3  10       61.40       52.94      2.98 o 
  -4   3  10      120.65      100.20      4.38 o 
  -3   3  10       13.82        9.80      1.81 o 
  -2   3  10      109.68      116.09      4.67 o 
  -1   3  10       72.55       72.47      3.22 o 
   0   3  10       18.88       18.38      2.20 o 
   1   3  10        0.45       -0.93      0.93 o 
   2   3  10        1.94        0.67      1.37 o 
   3   3  10        0.15       -0.11      1.35 o 
   4   3  10        0.02        1.75      1.50 o 
   5   3  10        5.38        1.54      4.62 o 
   6   3  10        1.29       -0.31      4.62 o 
 -10   4  10        1.99       -1.86      1.86 o 
  -9   4  10        0.49       -2.26      2.46 o 
  -8   4  10        9.00        9.38      2.44 o 
  -7   4  10        8.03        8.09      2.62 o 
  -6   4  10       14.33        9.43      1.99 o 
  -5   4  10       42.82       35.96      3.03 o 
  -4   4  10      150.75      130.28      4.00 o 
  -3   4  10        2.94        6.10      2.19 o 
  -2   4  10        3.64        7.61      1.73 o 
  -1   4  10       73.37       78.41      8.43 o 
   0   4  10       28.01       29.42      2.26 o 
   1   4  10       59.21       56.12      3.02 o 
   2   4  10       39.43       36.86      3.32 o 
   3   4  10       50.57       57.30      5.09 o 
   4   4  10       13.11       10.22      2.99 o 
   5   4  10        6.58        4.72      1.71 o 
   6   4  10        8.47        7.93      2.27 o 
 -10   5  10       20.63       32.93      4.14 o 
  -9   5  10        5.96        5.94      2.33 o 
  -8   5  10        0.54        1.89      2.15 o 
  -7   5  10       21.45       22.33      4.00 o 
  -6   5  10       21.71       20.05      2.69 o 
  -5   5  10        0.02        0.10      1.32 o 
  -4   5  10        0.57        0.66      1.22 o 
  -3   5  10        1.20       -0.46      1.85 o 
  -2   5  10      147.68      141.09      7.00 o 
  -1   5  10       40.00       41.18      4.12 o 
   0   5  10       94.26       96.51      4.31 o 
   1   5  10      242.49      243.36      6.73 o 
   2   5  10       27.56       24.83      3.62 o 
   3   5  10       18.60       27.34      3.55 o 
   4   5  10       20.29       15.92      2.73 o 
   5   5  10        3.43        4.00      2.05 o 
   6   5  10        0.11       -0.38      1.84 o 
 -10   6  10        1.30       -0.98      2.05 o 
  -9   6  10        2.56        4.87      2.50 o 
  -8   6  10        0.35        0.42      1.85 o 
  -7   6  10        3.60        4.06      2.05 o 
  -6   6  10        0.07        0.89      1.59 o 
  -5   6  10        0.35        0.03      1.39 o 
  -4   6  10        9.64        8.78      2.33 o 
  -3   6  10        0.87       -0.10      1.65 o 
  -2   6  10       45.87       50.68      4.19 o 
  -1   6  10       57.92       64.47      3.86 o 
   0   6  10        2.98        3.08      1.66 o 
   1   6  10        7.41       10.63      1.95 o 
   2   6  10        1.44       -0.50      2.77 o 
   3   6  10       10.45        8.36      2.80 o 
   4   6  10       14.20       19.44      5.23 o 
   5   6  10        2.68        5.47      2.50 o 
  -9   7  10       48.78       70.64     11.39 o 
  -8   7  10        0.59        1.80      2.22 o 
  -7   7  10        0.12        1.27      1.92 o 
  -6   7  10        1.32        2.57      1.85 o 
  -5   7  10        0.42        1.66      2.62 o 
  -4   7  10        7.66        8.92      3.23 o 
  -3   7  10        0.63        0.84      4.15 o 
  -2   7  10        0.84        1.80      1.82 o 
  -1   7  10       71.05       73.22      4.79 o 
   0   7  10       16.67       15.08      2.65 o 
   1   7  10       32.02       32.09      3.18 o 
   2   7  10        0.81        5.46      2.92 o 
   3   7  10        0.33        0.50      2.33 o 
   4   7  10        0.08       -2.07      2.22 o 
  -8   8  10        2.29        1.86      2.28 o 
  -7   8  10        0.60        1.23      2.05 o 
  -6   8  10        0.86       -0.31      2.15 o 
  -5   8  10        4.31        2.63      2.23 o 
  -4   8  10        1.76        2.89      2.92 o 
  -3   8  10        4.55        1.32      5.08 o 
  -2   8  10        1.50        1.16      2.31 o 
  -1   8  10        9.54        9.73      2.61 o 
   0   8  10        1.33        3.69      2.10 o 
   1   8  10       12.39       15.03      2.79 o 
   2   8  10       18.92       16.62      5.23 o 
   3   8  10        0.27        1.23      3.39 o 
  -7   9  10        4.50        6.46      3.39 o 
  -6   9  10        1.66        0.92      2.46 o 
  -5   9  10        1.47       -1.54      2.15 o 
  -4   9  10        1.02        0.65      3.23 o 
  -3   9  10        0.80       -1.75      1.90 o 
  -2   9  10        0.64       -1.68      1.68 o 
  -1   9  10        1.60        0.31      1.93 o 
   0   9  10        0.52       -1.55      2.62 o 
   1   9  10        0.31        0.43      2.05 o 
   2   9  10        0.46        1.85      4.00 o 
  -5  10  10        0.00        0.31      2.46 o 
  -4  10  10        2.54        2.77      2.77 o 
  -3  10  10        1.23        1.01      2.23 o 
  -2  10  10        2.55        2.20      2.45 o 
  -1  10  10        0.01        0.36      2.14 o 
  -2 -11  11        0.02       -3.39      3.39 o 
  -1 -11  11        2.99        2.46      4.62 o 
   0 -11  11       27.14       37.54      7.69 o 
  -4 -10  11        7.92       12.20      3.02 o 
  -3 -10  11        3.85        7.44      2.50 o 
  -2 -10  11        6.27        1.85      3.69 o 
  -1 -10  11        0.47       -1.54      3.08 o 
   0 -10  11        2.08        4.62      4.00 o 
   1 -10  11        0.41       -1.94      2.97 o 
   2 -10  11        2.73        6.60      3.68 o 
   3 -10  11        0.14        1.27      3.27 o 
  -6  -9  11        0.02        0.62      2.18 o 
  -5  -9  11        0.66        0.56      1.62 o 
  -4  -9  11        0.42        0.77      2.62 o 
  -3  -9  11        7.13       11.69      2.73 o 
  -2  -9  11        4.10        6.15      3.69 o 
  -1  -9  11        1.36       -2.48      2.48 o 
   0  -9  11        1.30        2.41      2.93 o 
   1  -9  11        2.19        1.41      2.93 o 
   2  -9  11        3.89        2.01      3.21 o 
   3  -9  11        0.15       -0.87      2.97 o 
   4  -9  11        3.90        0.46      2.97 o 
  -7  -8  11        0.39        1.69      2.18 o 
  -6  -8  11        0.11       -1.23      2.18 o 
  -5  -8  11        0.00       -1.68      1.68 o 
  -4  -8  11        3.07        1.13      1.92 o 
  -3  -8  11        2.08        1.18      1.76 o 
  -2  -8  11        1.04        2.62      5.39 o 
  -1  -8  11       11.67       13.86      3.76 o 
   0  -8  11        4.03        1.78      3.07 o 
   1  -8  11        2.78        1.39      2.72 o 
   2  -8  11       58.61       71.28      6.71 o 
   3  -8  11        1.16        5.74      5.39 o 
   4  -8  11       17.82       13.97      3.68 o 
   5  -8  11        0.31       -1.85      4.46 o 
  -8  -7  11        0.61        1.89      2.14 o 
  -7  -7  11        1.72        2.77      2.18 o 
  -6  -7  11        2.80        1.54      2.06 o 
  -5  -7  11        0.91        1.54      1.96 o 
  -4  -7  11        9.45       11.29      2.61 o 
  -3  -7  11       66.13       77.23      4.53 o 
  -2  -7  11        7.91        7.26      4.92 o 
  -1  -7  11        6.27        3.34      2.89 o 
   0  -7  11        0.54       -2.46      2.46 o 
   1  -7  11        1.76        2.40      2.56 o 
   2  -7  11       14.64       19.60      3.91 o 
   3  -7  11        0.01        1.60      2.56 o 
   4  -7  11        1.82        2.56      2.65 o 
   5  -7  11        5.05        1.54      4.62 o 
   6  -7  11        0.01       -1.23      4.31 o 
  -8  -6  11        4.38        4.17      2.36 o 
  -7  -6  11        0.64        0.00      1.96 o 
  -6  -6  11        0.02        3.66      2.06 o 
  -5  -6  11        0.02       -1.62      1.62 o 
  -4  -6  11        2.41        2.69      1.84 o 
  -3  -6  11       21.96       23.49      2.88 o 
  -2  -6  11       19.04       16.04      3.48 o 
  -1  -6  11        0.04       -3.08      3.08 o 
   0  -6  11       46.72       51.00      5.22 o 
   1  -6  11       14.83       17.23      3.35 o 
   2  -6  11       48.77       56.46      5.29 o 
   3  -6  11       65.52       72.07      8.46 o 
   4  -6  11       12.11        9.02      2.53 o 
   5  -6  11       22.72       20.62      6.46 o 
   6  -6  11        2.90        5.23      4.62 o 
  -9  -5  11        5.06        5.39      2.39 o 
  -8  -5  11        1.20        3.54      2.18 o 
  -7  -5  11        5.70        6.99      2.36 o 
  -6  -5  11       14.03       11.08      2.61 o 
  -5  -5  11       30.42       23.50      2.88 o 
  -4  -5  11        0.10        2.84      1.68 o 
  -3  -5  11        3.57        1.80      2.40 o 
  -2  -5  11        6.31        9.20      2.89 o 
  -1  -5  11       91.12       86.22     10.31 o 
   0  -5  11       40.72       38.36      4.11 o 
   1  -5  11       12.60       13.20      2.53 o 
   2  -5  11        6.25        8.25      2.15 o 
   3  -5  11       30.93       33.16      3.23 o 
   4  -5  11        2.66        0.48      2.36 o 
   5  -5  11        0.28        0.41      2.28 o 
   6  -5  11        0.04       -0.19      2.62 o 
  -9  -4  11        0.18       -1.64      4.46 o 
  -8  -4  11        2.98        4.57      2.46 o 
  -7  -4  11       22.73       26.60      3.59 o 
  -6  -4  11        1.34        5.85      2.18 o 
  -5  -4  11       40.28       40.39      3.53 o 
  -4  -4  11       12.78       18.39      2.52 o 
  -3  -4  11      196.45      195.42      6.24 o 
  -2  -4  11        4.34        3.84      2.62 o 
  -1  -4  11      395.02      396.14     10.62 o 
   0  -4  11      141.90      152.23      9.12 o 
   1  -4  11        9.37       11.18      2.24 o 
   2  -4  11       10.78       13.65      2.23 o 
   3  -4  11        6.21        7.74      1.98 o 
   4  -4  11       39.74       38.14      4.43 o 
   5  -4  11        5.36        6.56      2.71 o 
   6  -4  11        1.58       -0.64      3.85 o 
   7  -4  11        0.07        0.62      2.18 o 
 -10  -3  11        3.88        4.96      2.58 o 
  -9  -3  11        0.18        2.00      2.18 o 
  -8  -3  11        1.70       -1.23      2.77 o 
  -7  -3  11        7.88       12.08      2.58 o 
  -6  -3  11        7.60       10.29      3.08 o 
  -5  -3  11       15.00       14.17      2.23 o 
  -4  -3  11      331.71      334.96      8.73 o 
  -3  -3  11      218.50      218.00     11.72 o 
  -2  -3  11      884.96      927.93     19.38 o 
  -1  -3  11      373.69      419.51     11.19 o 
   0  -3  11      273.57      286.63     13.74 o 
   1  -3  11       77.29       73.46      3.87 o 
   2  -3  11        0.10        2.01      1.43 o 
   3  -3  11        0.99        0.17      2.14 o 
   4  -3  11        0.01        1.07      2.00 o 
   5  -3  11        6.22        6.28      2.35 o 
   6  -3  11        0.01       -0.77      2.31 o 
   7  -3  11        2.45        6.15      3.23 o 
 -10  -2  11        2.33        6.90      2.50 o 
  -9  -2  11        1.86        2.15      2.92 o 
  -8  -2  11        6.75        4.29      2.14 o 
  -7  -2  11        7.49        7.85      2.18 o 
  -6  -2  11        4.41        4.99      1.85 o 
  -5  -2  11        1.30        2.77      1.52 o 
  -4  -2  11       35.03       33.20      4.49 o 
  -3  -2  11       36.59       38.86      4.55 o 
  -2  -2  11       83.96       98.79      5.37 o 
  -1  -2  11      451.97      480.63     11.31 o 
   0  -2  11        1.08        2.70      1.56 o 
   1  -2  11       19.54       23.90      2.39 o 
   2  -2  11       32.66       30.32      2.57 o 
   3  -2  11       11.32        9.09      2.77 o 
   4  -2  11       14.44        9.09      2.36 o 
   5  -2  11       11.20       10.38      2.00 o 
   6  -2  11        4.68        3.40      1.76 o 
   7  -2  11        1.31        3.13      1.70 o 
 -10  -1  11        0.01       -1.28      1.82 o 
  -9  -1  11        0.06       -0.80      1.54 o 
  -8  -1  11        1.86        4.49      2.14 o 
  -7  -1  11       26.55       22.27      4.92 o 
  -6  -1  11       12.98       11.43      2.12 o 
  -5  -1  11        0.15        2.32      2.50 o 
  -4  -1  11       10.37        9.44      1.77 o 
  -3  -1  11       50.75       56.73      4.03 o 
  -2  -1  11        0.50        0.56      1.35 o 
  -1  -1  11        2.08        3.17      1.48 o 
   0  -1  11      126.83      133.19      4.63 o 
   1  -1  11      103.03      104.24      3.92 o 
   2  -1  11        1.50        3.10      2.31 o 
   3  -1  11       13.38       11.39      2.18 o 
   4  -1  11        0.04       -1.62      1.62 o 
   5  -1  11        1.36        0.92      3.69 o 
 -10   0  11        0.80        3.83      4.00 o 
  -9   0  11        0.14        3.06      2.06 o 
  -8   0  11        6.74        3.66      2.15 o 
  -7   0  11        0.07        4.77      2.00 o 
  -6   0  11       49.83       45.95      3.61 o 
  -5   0  11      115.39      101.23      7.39 o 
  -4   0  11       83.15       74.57      5.85 o 
  -3   0  11        1.64        0.06      1.40 o 
  -2   0  11        5.84        6.99      1.82 o 
  -1   0  11        7.54        6.50      1.63 o 
   0   0  11        1.15        1.45      1.23 o 
   1   0  11       55.26       60.45      5.55 o 
   2   0  11       19.19       22.58      2.71 o 
   3   0  11        2.55        5.95      1.63 o 
   4   0  11        0.67       -0.92      3.39 o 
   5   0  11        2.60       11.39      5.54 o 
 -10   1  11        0.81        0.59      1.89 o 
  -9   1  11        3.17        7.63      2.16 o 
  -8   1  11        0.74       -0.85      1.33 o 
  -7   1  11       11.49        8.96      2.28 o 
  -6   1  11       10.58        7.38      1.83 o 
  -5   1  11       57.25       47.21      5.25 o 
  -4   1  11       31.80       29.52      2.43 o 
  -3   1  11        0.64        0.07      1.33 o 
  -2   1  11        1.91        1.94      1.27 o 
  -1   1  11        8.57        7.13      1.63 o 
   0   1  11       19.37       19.92      2.05 o 
   1   1  11        8.57       12.88      1.63 o 
   2   1  11       17.32       16.48      2.58 o 
   3   1  11        0.35        0.47      1.12 o 
   4   1  11        1.92        2.46      4.00 o 
   5   1  11        5.76        1.54      4.62 o 
 -10   2  11       31.68       32.26      3.57 o 
  -9   2  11        0.00       -1.53      1.53 o 
  -8   2  11        0.00        0.71      1.53 o 
  -7   2  11        8.45        9.22      1.98 o 
  -6   2  11       25.40       22.89      2.94 o 
  -5   2  11        0.44        0.68      1.23 o 
  -4   2  11       11.77       12.44      2.37 o 
  -3   2  11        6.88        3.88      1.56 o 
  -2   2  11       15.18       17.27      2.10 o 
  -1   2  11        0.07        0.05      1.51 o 
   0   2  11        3.08        1.86      1.69 o 
   1   2  11        0.39        0.85      1.69 o 
   2   2  11        1.97        3.57      1.65 o 
   3   2  11       10.83        9.39      1.68 o 
   4   2  11        2.73        6.46      4.31 o 
   5   2  11        4.49        4.31      5.23 o 
 -10   3  11        3.58        2.65      3.69 o 
  -9   3  11       80.60      107.01      6.58 o 
  -8   3  11       24.43       14.05      2.40 o 
  -7   3  11        6.33        6.30      2.72 o 
  -6   3  11        0.41       -0.62      1.04 o 
  -5   3  11        1.12        0.76      1.28 o 
  -4   3  11        0.89        0.09      2.77 o 
  -3   3  11       10.50       14.31      2.37 o 
  -2   3  11        1.29        1.72      1.52 o 
  -1   3  11       18.59       17.97      2.18 o 
   0   3  11        3.80        4.05      1.32 o 
   1   3  11        1.94        3.12      1.78 o 
   2   3  11        0.25       -1.14      1.52 o 
   3   3  11        1.45        1.50      1.45 o 
   4   3  11       22.86       32.66      4.36 o 
   5   3  11        2.45        8.31      4.92 o 
 -10   4  11       33.85       39.95      4.66 o 
  -9   4  11        5.77       13.92      3.07 o 
  -8   4  11        7.01        5.15      2.36 o 
  -7   4  11        1.51       -1.06      1.70 o 
  -6   4  11        0.06        0.27      1.21 o 
  -5   4  11        4.49        3.56      2.10 o 
  -4   4  11       92.05       90.54     12.62 o 
  -3   4  11        9.44        9.60      2.17 o 
  -2   4  11       31.02       33.14      3.04 o 
  -1   4  11       19.56       19.92      2.36 o 
   0   4  11        0.73        0.62      1.31 o 
   1   4  11       10.35        8.09      2.66 o 
   2   4  11        8.66       12.00      3.69 o 
   3   4  11        0.09        0.63      1.84 o 
   4   4  11        0.06        1.17      1.70 o 
   5   4  11        0.07       -0.47      1.85 o 
  -9   5  11        0.68        0.68      1.90 o 
  -8   5  11       22.49       27.36      8.62 o 
  -7   5  11       10.49        7.18      2.28 o 
  -6   5  11       12.37       10.64      2.35 o 
  -5   5  11        1.88       -0.32      1.86 o 
  -4   5  11        1.12        2.77      1.90 o 
  -3   5  11       18.14       15.01      3.08 o 
  -2   5  11       55.90       50.55      8.92 o 
  -1   5  11        0.30        1.18      1.53 o 
   0   5  11        0.07        0.47      1.43 o 
   1   5  11        0.05        1.63      2.50 o 
   2   5  11        3.48        1.23      4.92 o 
   3   5  11       10.96       14.29      2.73 o 
   4   5  11        1.34        2.43      2.14 o 
  -9   6  11        1.03        0.00      2.22 o 
  -8   6  11        0.02       -3.12      3.39 o 
  -7   6  11        5.33        3.91      2.15 o 
  -6   6  11       22.44       19.30      3.48 o 
  -5   6  11        1.57        1.13      1.93 o 
  -4   6  11        0.15       -0.52      1.68 o 
  -3   6  11        2.07        2.98      2.92 o 
  -2   6  11        0.05       -0.12      1.82 o 
  -1   6  11        1.50       -0.31      1.65 o 
   0   6  11       49.56       50.96      3.64 o 
   1   6  11      105.54      109.57     11.85 o 
   2   6  11       64.33       56.50      8.00 o 
   3   6  11        0.24       -1.19      2.22 o 
   4   6  11        6.83        3.12      2.22 o 
  -8   7  11        0.85        1.19      2.22 o 
  -7   7  11        1.18        4.00      2.77 o 
  -6   7  11        0.99       -1.85      1.85 o 
  -5   7  11       26.14       30.27      3.85 o 
  -4   7  11       30.84       30.16      3.76 o 
  -3   7  11       33.75       39.21      4.19 o 
  -2   7  11        3.80        6.99      2.41 o 
  -1   7  11        0.20        3.28      2.62 o 
   0   7  11       10.16        9.81      2.41 o 
   1   7  11        8.28        7.39      4.31 o 
   2   7  11        6.65        7.29      3.33 o 
   3   7  11       38.43       46.87      5.39 o 
  -7   8  11        0.60        4.92      3.08 o 
  -6   8  11        0.38       -1.54      2.15 o 
  -5   8  11        7.57        6.24      2.69 o 
  -4   8  11        3.50        2.88      2.17 o 
  -3   8  11        5.48        8.73      2.72 o 
  -2   8  11       11.08       13.16      2.84 o 
  -1   8  11        1.39        0.49      2.46 o 
   0   8  11        0.78        1.23      1.93 o 
   1   8  11        5.76       10.77      5.23 o 
  -5   9  11        2.46        7.69      3.08 o 
  -4   9  11        5.36        1.54      2.23 o 
  -3   9  11        1.62       -0.84      4.31 o 
  -2   9  11        3.72       15.69      5.85 o 
  -1   9  11        3.65        4.96      2.65 o 
  -2 -10  12       45.14       58.78      8.62 o 
  -1 -10  12        8.12       15.39      5.23 o 
   0 -10  12        0.08       -1.54      4.00 o 
  -4  -9  12        0.11       -3.08      3.08 o 
  -3  -9  12        0.02        1.23      3.69 o 
  -2  -9  12        0.21       -1.85      3.08 o 
  -1  -9  12       22.82       25.42      6.31 o 
   0  -9  12        7.18       -0.04      3.23 o 
   1  -9  12       14.46        8.27      6.62 o 
   2  -9  12       26.68       36.88      5.52 o 
  -6  -8  12        0.22       -1.08      2.18 o 
  -5  -8  12        0.78        4.31      2.39 o 
  -4  -8  12        0.79        4.62      3.69 o 
  -3  -8  12        0.36        3.08      3.39 o 
  -2  -8  12       54.56       65.24     14.00 o 
  -1  -8  12       10.53       10.70      3.81 o 
   0  -8  12        2.55        1.99      2.93 o 
   1  -8  12        2.30        5.78      3.27 o 
   2  -8  12        0.10        1.76      4.77 o 
   3  -8  12       24.77       22.34      4.71 o 
  -7  -7  12        4.46        6.38      2.71 o 
  -6  -7  12        2.49        2.83      2.28 o 
  -5  -7  12        1.31       -0.24      1.84 o 
  -4  -7  12       14.32       12.62      4.31 o 
  -3  -7  12       31.83       30.01      9.23 o 
  -2  -7  12        0.00        0.26      2.69 o 
  -1  -7  12        2.49       -1.28      2.23 o 
   0  -7  12       14.14       15.41      9.69 o 
   1  -7  12       20.74       18.63      4.31 o 
   2  -7  12        0.76        3.46      3.12 o 
   3  -7  12        2.98        3.59      2.93 o 
   4  -7  12        4.22        0.00      5.54 o 
  -8  -6  12        0.64        1.23      3.08 o 
  -7  -6  12        9.84       10.77      3.05 o 
  -6  -6  12        4.24        7.47      4.31 o 
  -5  -6  12       17.91       22.28      6.31 o 
  -4  -6  12       13.94       24.07      4.27 o 
  -3  -6  12       21.59       24.30      4.27 o 
  -2  -6  12      211.75      245.06     10.65 o 
  -1  -6  12      241.14      265.21     10.87 o 
   0  -6  12       25.04       26.91      7.54 o 
   1  -6  12        1.91       -0.19      2.37 o 
   2  -6  12        0.33        0.95      2.61 o 
   3  -6  12        0.81       -0.62      3.69 o 
   4  -6  12        0.12        7.08      5.23 o 
   5  -6  12        0.69        9.23      4.92 o 
  -8  -5  12        1.53        3.85      2.39 o 
  -7  -5  12        1.86        2.28      2.14 o 
  -6  -5  12        4.53        4.68      3.54 o 
  -5  -5  12        0.05       -1.69      1.74 o 
  -4  -5  12       30.93       29.99      4.47 o 
  -3  -5  12       25.99       23.54      4.00 o 
  -2  -5  12       75.60       87.24      6.66 o 
  -1  -5  12       24.56       33.37      4.77 o 
   0  -5  12        6.35        7.83      2.69 o 
   1  -5  12        0.27        1.37      4.92 o 
   2  -5  12        2.12        5.10      2.23 o 
   3  -5  12       11.12       12.34      3.47 o 
   4  -5  12        4.23       12.97      3.59 o 
   5  -5  12        0.86        2.23      2.77 o 
  -9  -4  12        6.72        2.46      2.22 o 
  -8  -4  12       34.97       39.49      4.46 o 
  -7  -4  12        2.17        5.19      2.28 o 
  -6  -4  12        5.67        5.66      4.77 o 
  -5  -4  12        9.89       12.09      2.63 o 
  -4  -4  12        2.02        7.39      2.75 o 
  -3  -4  12       24.06       20.61      3.69 o 
  -2  -4  12        0.73       -0.84      2.17 o 
  -1  -4  12       48.40       38.26      4.24 o 
   0  -4  12       45.92       48.94      5.15 o 
   1  -4  12        0.40        1.04      1.63 o 
   2  -4  12        3.89        5.38      1.98 o 
   3  -4  12        7.10       10.47      3.10 o 
   4  -4  12        1.00        0.67      2.36 o 
   5  -4  12        0.46       -0.79      2.22 o 
  -9  -3  12        0.83       -0.10      2.28 o 
  -8  -3  12        6.97        6.68      2.50 o 
  -7  -3  12        3.44        3.11      2.06 o 
  -6  -3  12      144.23      152.73      6.63 o 
  -5  -3  12        5.55        7.25      2.36 o 
  -4  -3  12       67.69       67.57      5.73 o 
  -3  -3  12       53.90       54.03      5.12 o 
  -2  -3  12        2.26        5.11      3.23 o 
  -1  -3  12       19.28       24.27      3.01 o 
   0  -3  12       14.96       17.59      2.53 o 
   1  -3  12        1.16        0.15      1.46 o 
   2  -3  12        1.62        4.75      2.50 o 
   3  -3  12        5.48        7.08      2.39 o 
   4  -3  12        2.83        1.68      2.14 o 
   5  -3  12        4.69        8.46      2.61 o 
   6  -3  12        0.10       -1.85      2.77 o 
  -9  -2  12        0.11       -1.12      3.39 o 
  -8  -2  12        8.86        4.31      2.39 o 
  -7  -2  12        0.81       -1.56      1.70 o 
  -6  -2  12       44.57       42.01      3.62 o 
  -5  -2  12        0.01        0.95      1.60 o 
  -4  -2  12        4.23        1.63      2.77 o 
  -3  -2  12      169.71      196.37      9.69 o 
  -2  -2  12      148.88      146.54      6.71 o 
  -1  -2  12       72.86       71.54      5.33 o 
   0  -2  12        2.48        1.39      1.49 o 
   1  -2  12        6.40        4.17      1.63 o 
   2  -2  12        0.10        1.64      2.31 o 
   3  -2  12       31.09       26.39      3.48 o 
   4  -2  12        0.13        1.57      1.71 o 
   5  -2  12        0.02        1.08      1.96 o 
   6  -2  12        0.17       -1.48      1.48 o 
  -9  -1  12        2.73       -1.16      1.92 o 
  -8  -1  12       14.11       10.90      4.00 o 
  -7  -1  12       37.62       36.72      3.90 o 
  -6  -1  12       15.14       22.64      2.85 o 
  -5  -1  12       39.85       36.30      3.14 o 
  -4  -1  12        0.42       -0.55      2.15 o 
  -3  -1  12       47.73       43.88      4.24 o 
  -2  -1  12       39.66       39.00      3.43 o 
  -1  -1  12       23.03       21.21      2.47 o 
   0  -1  12       45.05       41.05      3.15 o 
   1  -1  12      100.78       99.63      6.18 o 
   2  -1  12       47.92       31.23      4.62 o 
   3  -1  12       23.35       18.45      2.56 o 
   4  -1  12       15.05       13.28      2.11 o 
   5  -1  12        0.22       -1.54      2.15 o 
  -9   0  12        4.26        7.42      2.71 o 
  -8   0  12        1.49        1.98      1.92 o 
  -7   0  12        8.75       11.39      2.50 o 
  -6   0  12       26.45       28.41      3.72 o 
  -5   0  12        3.59        7.91      2.41 o 
  -4   0  12       26.12       30.34      3.76 o 
  -3   0  12       22.84       19.82      3.07 o 
  -2   0  12        0.75        1.01      1.48 o 
  -1   0  12        0.04       -1.21      1.21 o 
   0   0  12        7.96        7.88      1.78 o 
   1   0  12        1.37        2.56      2.06 o 
   2   0  12       11.50       14.83      2.41 o 
   3   0  12        9.52       14.46      2.61 o 
   4   0  12        3.66        3.08      4.31 o 
  -9   1  12        1.29        2.49      2.14 o 
  -8   1  12        1.06        2.20      2.06 o 
  -7   1  12        2.64        3.23      1.96 o 
  -6   1  12        0.64        2.95      1.64 o 
  -5   1  12        8.39        8.63      3.85 o 
  -4   1  12        5.95        3.28      2.15 o 
  -3   1  12        1.92       -0.71      3.85 o 
  -2   1  12       82.75       79.68      6.35 o 
  -1   1  12        9.23       13.97      2.08 o 
   0   1  12        1.66        0.65      1.30 o 
   1   1  12        0.51        2.17      1.47 o 
   2   1  12        8.51        7.44      1.73 o 
   3   1  12        0.84        1.95      1.60 o 
   4   1  12        0.38        6.46      5.23 o 
  -9   2  12        9.90       15.35      2.82 o 
  -8   2  12        0.47        0.65      1.92 o 
  -7   2  12        0.65        0.34      2.00 o 
  -6   2  12       12.66       15.53      4.77 o 
  -5   2  12        2.59        2.33      1.86 o 
  -4   2  12        0.76        0.31      1.65 o 
  -3   2  12       23.61       28.55      3.35 o 
  -2   2  12        0.16       -1.20      1.20 o 
  -1   2  12        0.81        0.54      1.40 o 
   0   2  12        1.77        2.60      1.46 o 
   1   2  12        0.06        0.05      1.65 o 
   2   2  12        1.07        1.44      1.67 o 
   3   2  12        3.71        4.74      1.72 o 
   4   2  12       26.51       27.08      7.69 o 
   5   2  12        5.71        5.23      5.54 o 
  -9   3  12       10.61       16.19      2.67 o 
  -8   3  12        6.26        5.58      1.98 o 
  -7   3  12        0.66       -0.62      1.85 o 
  -6   3  12       21.49       22.96      6.31 o 
  -5   3  12        0.79        2.09      1.90 o 
  -4   3  12        1.39        1.11      3.39 o 
  -3   3  12        0.55       -0.14      1.85 o 
  -2   3  12        4.13        4.19      1.86 o 
  -1   3  12        4.07        2.06      1.43 o 
   0   3  12        3.30        2.62      2.92 o 
   1   3  12        0.57        0.97      3.85 o 
   2   3  12        0.02       -0.69      1.70 o 
   3   3  12        5.90        9.57      2.22 o 
   4   3  12       20.61       20.83      2.36 o 
  -9   4  12        4.41        4.24      2.45 o 
  -8   4  12       18.46       16.14      2.87 o 
  -7   4  12        6.02        4.00      2.46 o 
  -6   4  12       15.15       16.93      3.24 o 
  -5   4  12        0.99        0.56      2.15 o 
  -4   4  12        0.12       -0.97      3.23 o 
  -3   4  12        2.83        3.57      3.85 o 
  -2   4  12        0.07        0.34      2.15 o 
  -1   4  12       12.15       12.73      2.22 o 
   0   4  12        0.02       -0.31      2.77 o 
   1   4  12        1.10        1.09      2.14 o 
   2   4  12        9.82       15.72      4.15 o 
   3   4  12       12.67       17.97      2.88 o 
   4   4  12        0.18        1.10      2.46 o 
  -8   5  12        0.25        0.00      2.15 o 
  -7   5  12        5.78       -0.31      2.46 o 
  -6   5  12        0.68        2.15      2.20 o 
  -5   5  12        0.19       -1.04      1.68 o 
  -4   5  12        9.30       10.46      2.69 o 
  -3   5  12        6.94        6.34      2.92 o 
  -2   5  12       13.90       13.76      2.61 o 
  -1   5  12        0.08       -0.74      1.62 o 
   0   5  12        0.16        2.89      2.73 o 
   1   5  12        0.16       -2.35      2.77 o 
   2   5  12        3.59        6.44      2.73 o 
   3   5  12        2.39        3.33      2.36 o 
  -7   6  12        0.02       -1.54      2.15 o 
  -6   6  12        0.89       -1.54      1.85 o 
  -5   6  12        0.65        3.49      2.20 o 
  -4   6  12        9.36       13.50      2.89 o 
  -3   6  12       21.78       24.03      3.44 o 
  -2   6  12       46.04       50.81      4.47 o 
  -1   6  12       15.25       17.30      2.89 o 
   0   6  12       16.67       15.08      5.23 o 
   1   6  12       22.22       20.53      4.36 o 
   2   6  12        4.28        4.90      2.80 o 
  -6   7  12        0.11        0.31      2.46 o 
  -5   7  12        1.33        3.15      2.50 o 
  -4   7  12        5.82        9.34      2.75 o 
  -3   7  12       25.30       26.49      3.68 o 
  -2   7  12       29.92       27.42      3.63 o 
  -1   7  12       45.13       47.97      7.39 o 
   0   7  12        1.59        5.85      4.31 o 
   1   7  12        2.15        2.46      4.00 o 
  -4   8  12        4.63        6.17      2.72 o 
  -3   8  12        7.74        5.27      2.65 o 
  -2   8  12        0.53        1.95      3.39 o 
  -1   8  12        0.00        0.62      4.62 o 
  -4  -8  13        2.12        3.39      3.69 o 
  -3  -8  13       25.14       19.08      5.54 o 
  -2  -8  13        8.60       10.31      3.82 o 
  -1  -8  13        0.37       12.69      4.15 o 
   0  -8  13        4.95        7.24      3.68 o 
   1  -8  13        2.58        7.60      3.27 o 
  -5  -7  13        8.04       11.69      4.62 o 
  -4  -7  13        1.05        3.39      3.69 o 
  -3  -7  13        0.07        2.65      2.80 o 
  -2  -7  13       25.99       33.27      5.07 o 
  -1  -7  13       10.66       11.33      3.55 o 
   0  -7  13       10.28        7.34      3.40 o 
   1  -7  13        4.24        2.63      2.89 o 
   2  -7  13        9.21        7.79      4.15 o 
  -6  -6  13       16.83       11.69      4.62 o 
  -5  -6  13        3.94        9.23      4.00 o 
  -4  -6  13        1.16        0.00      3.08 o 
  -3  -6  13        0.10        1.26      2.92 o 
  -2  -6  13        0.68        3.02      3.08 o 
  -1  -6  13        0.22       -1.76      2.27 o 
   0  -6  13        8.82        9.46      4.92 o 
   1  -6  13       21.88       24.04     11.39 o 
   2  -6  13       13.06       16.31      6.77 o 
   3  -6  13        7.03       12.00      6.46 o 
  -7  -5  13       13.97        9.02      2.80 o 
  -6  -5  13        0.74       -0.31      3.08 o 
  -5  -5  13        1.93        2.15      3.08 o 
  -4  -5  13        3.54        3.82      2.84 o 
  -3  -5  13        4.64        9.76      3.21 o 
  -2  -5  13        0.02       -0.12      2.31 o 
  -1  -5  13        0.44        3.10      2.69 o 
   0  -5  13        0.09        0.45      4.46 o 
   1  -5  13        5.48        6.18      2.65 o 
   2  -5  13        1.58        3.39      4.92 o 
   3  -5  13        1.22       -3.39      3.39 o 
  -8  -4  13        0.07        2.15      3.08 o 
  -7  -4  13        5.89        5.54      2.39 o 
  -6  -4  13        0.03        3.69      3.39 o 
  -5  -4  13        0.75        3.69      4.15 o 
  -4  -4  13       17.03       18.08      3.76 o 
  -3  -4  13        5.16        7.39      3.23 o 
  -2  -4  13        0.15       -0.82      2.20 o 
  -1  -4  13        2.70        2.43      2.62 o 
   0  -4  13        0.22       -1.68      1.68 o 
   1  -4  13        0.96        1.97      2.41 o 
   2  -4  13        2.46       -1.71      2.58 o 
   3  -4  13        0.56        1.36      2.50 o 
   4  -4  13        0.55        0.96      2.58 o 
  -8  -3  13        2.88        5.18      2.50 o 
  -7  -3  13        5.71        3.99      2.28 o 
  -6  -3  13        0.02        3.39      3.08 o 
  -5  -3  13       20.00       15.75      3.52 o 
  -4  -3  13        1.76        0.21      2.48 o 
  -3  -3  13        0.53       -2.46      2.46 o 
  -2  -3  13       12.17       10.44      2.93 o 
  -1  -3  13        0.02        1.15      2.77 o 
   0  -3  13        5.12        4.13      2.33 o 
   1  -3  13        0.19        4.36      2.80 o 
   2  -3  13       18.11       16.56      3.62 o 
   3  -3  13        3.18        5.70      2.71 o 
   4  -3  13        1.38        1.26      2.36 o 
  -8  -2  13        0.87        1.36      3.39 o 
  -7  -2  13       17.68       21.64      4.62 o 
  -6  -2  13        8.38        9.23      3.39 o 
  -5  -2  13       47.04       40.56      4.75 o 
  -4  -2  13       74.06       72.46      6.77 o 
  -3  -2  13       19.15       19.50      3.44 o 
  -2  -2  13       95.49       97.60     19.54 o 
  -1  -2  13        6.54        3.08      2.31 o 
   0  -2  13        0.00       -1.46      1.46 o 
   1  -2  13        8.10       14.76      3.37 o 
   2  -2  13        1.12        2.85      2.46 o 
   3  -2  13        0.00        0.60      2.06 o 
   4  -2  13        0.83        2.31      2.14 o 
  -8  -1  13        1.40        2.73      3.54 o 
  -7  -1  13       22.91       23.70      4.62 o 
  -6  -1  13       12.30       10.39      3.69 o 
  -5  -1  13      107.83      105.56      6.76 o 
  -4  -1  13      125.42      133.16      7.54 o 
  -3  -1  13        1.87        5.39      2.77 o 
  -2  -1  13       48.38       52.52     17.08 o 
  -1  -1  13        8.12        9.52      2.20 o 
   0  -1  13        0.28        2.29      1.63 o 
   1  -1  13        5.01        6.65      2.80 o 
   2  -1  13        3.28        3.23      2.39 o 
   3  -1  13        0.92        0.89      1.88 o 
   4  -1  13        0.79        2.00      1.96 o 
  -8   0  13        0.13        0.14      2.92 o 
  -7   0  13        8.19        6.46      3.39 o 
  -6   0  13        1.56        1.49      2.92 o 
  -5   0  13        5.36        6.25      3.23 o 
  -4   0  13       11.75       14.46      2.93 o 
  -3   0  13        5.97        7.00      2.41 o 
  -2   0  13       44.79       54.19      4.61 o 
  -1   0  13       49.28       58.57      3.90 o 
   0   0  13        4.86        0.62      2.39 o 
   1   0  13        0.21        2.92      2.18 o 
   2   0  13        0.47       -1.03      1.73 o 
   3   0  13        2.12        3.90      1.98 o 
   4   0  13        2.17        0.00      2.46 o 
  -8   1  13        3.15        2.46      3.08 o 
  -7   1  13        5.56        7.39      3.08 o 
  -6   1  13        8.38       32.00      8.62 o 
  -5   1  13        8.62       11.58      2.89 o 
  -4   1  13        1.26        1.20      2.15 o 
  -3   1  13        5.45       13.54      2.69 o 
  -2   1  13        0.45        0.92      1.65 o 
  -1   1  13        0.53       -1.21      1.21 o 
   0   1  13        0.14        3.19      1.81 o 
   1   1  13       34.07       40.68      3.65 o 
   2   1  13        3.03        4.12      1.97 o 
   3   1  13        8.06       10.68      2.52 o 
   4   1  13        4.25        9.85      6.15 o 
  -8   2  13        0.93        6.15      3.08 o 
  -7   2  13        0.21       -1.85      1.85 o 
  -6   2  13        0.00        0.34      2.23 o 
  -5   2  13        4.83        0.12      1.90 o 
  -4   2  13        9.38       11.18      2.65 o 
  -3   2  13       10.87       16.91      3.23 o 
  -2   2  13        4.86        6.33      5.85 o 
  -1   2  13       10.04       14.23      3.79 o 
   0   2  13       16.23       16.72      3.46 o 
   1   2  13        6.51        4.31      2.61 o 
   2   2  13        1.68        4.77      2.18 o 
   3   2  13        0.01        1.18      2.06 o 
  -8   3  13        1.15        3.39      3.08 o 
  -7   3  13        0.50        3.39      2.77 o 
  -6   3  13        0.00       -1.40      2.00 o 
  -5   3  13        0.80        4.28      2.23 o 
  -4   3  13        1.15        3.39      2.17 o 
  -3   3  13        0.55        2.15      3.54 o 
  -2   3  13        0.39        2.00      1.90 o 
  -1   3  13        1.44       -0.31      2.62 o 
   0   3  13        1.87        0.01      2.44 o 
   1   3  13        0.00        0.18      2.15 o 
   2   3  13       10.13       16.44      3.10 o 
   3   3  13        6.45       15.50      2.88 o 
  -7   4  13        2.86       -1.23      2.15 o 
  -6   4  13        0.01        1.06      2.46 o 
  -5   4  13        1.26        1.26      3.08 o 
  -4   4  13        0.02       -1.86      1.90 o 
  -3   4  13        0.90        2.36      2.10 o 
  -2   4  13        1.61        3.99      2.10 o 
  -1   4  13        1.14        3.08      3.69 o 
   0   4  13        2.61        1.29      2.66 o 
   1   4  13        0.48        2.54      2.71 o 
   2   4  13       21.75       23.49      3.70 o 
  -7   5  13        0.56       -1.54      2.46 o 
  -6   5  13        0.29        0.92      2.46 o 
  -5   5  13        0.18        2.11      2.45 o 
  -4   5  13        0.07        1.42      3.85 o 
  -3   5  13        1.62        0.59      2.14 o 
  -2   5  13        0.01       -0.40      4.15 o 
  -1   5  13        2.54        6.77      4.31 o 
   0   5  13        0.57        1.54      4.00 o 
   1   5  13        6.52       13.33      3.62 o 
  -5   6  13        2.39       -0.32      2.62 o 
  -4   6  13        0.13        1.17      2.23 o 
  -3   6  13        0.01        2.22      2.41 o 
  -2   6  13        3.57        4.71      2.41 o 
  -1   6  13        8.95       10.77      5.23 o 
   0   6  13        1.05       10.46      4.31 o 
  -2  -7  14        3.37        2.64      3.48 o 
  -1  -7  14        0.33        0.00      6.77 o 
  -4  -6  14        2.52       11.39      4.31 o 
  -3  -6  14       10.46       10.06      3.79 o 
  -2  -6  14        0.70        2.44      3.54 o 
  -1  -6  14        1.01        3.20      4.00 o 
   0  -6  14        0.63        0.86      2.69 o 
   1  -6  14        3.59        6.46      5.85 o 
  -5  -5  14        0.12       -2.77      2.77 o 
  -4  -5  14       13.01       17.49      4.04 o 
  -3  -5  14        2.39        0.90      2.89 o 
  -2  -5  14        6.07        9.35      3.44 o 
  -1  -5  14        2.00        3.29      2.97 o 
   0  -5  14        4.99        4.07      4.00 o 
   1  -5  14        0.07       -4.62      4.62 o 
   2  -5  14        0.35        4.62      5.54 o 
  -6  -4  14        0.76       -2.46      2.46 o 
  -5  -4  14        0.01        1.23      3.08 o 
  -4  -4  14        5.71        6.48      3.69 o 
  -3  -4  14        0.05       -2.20      2.20 o 
  -2  -4  14       15.64       20.11      3.87 o 
  -1  -4  14        5.24       10.26      3.85 o 
   0  -4  14        1.50        6.72      2.97 o 
   1  -4  14        0.36        4.00      5.23 o 
   2  -4  14        0.13       -1.23      4.00 o 
  -6  -3  14        5.90        2.46      3.08 o 
  -5  -3  14        0.13        4.00      2.80 o 
  -4  -3  14        4.01        5.76      2.72 o 
  -3  -3  14        0.26        0.43      2.45 o 
  -2  -3  14        0.21        0.00      2.37 o 
  -1  -3  14       13.22       18.58      3.58 o 
   0  -3  14        2.70        6.46      5.23 o 
   1  -3  14        0.01        0.62      4.31 o 
   2  -3  14        1.46        2.00      2.83 o 
  -7  -2  14        0.22        0.31      2.77 o 
  -6  -2  14        0.09        0.92      2.77 o 
  -5  -2  14        4.91        5.44      2.75 o 
  -4  -2  14        0.00        2.06      2.92 o 
  -3  -2  14        3.40        2.68      2.41 o 
  -2  -2  14        0.33       -0.25      4.15 o 
  -1  -2  14        0.00        1.90      2.62 o 
   1  -2  14       13.78       20.52      4.92 o 
   2  -2  14        0.19        0.84      2.50 o 
  -7  -1  14       19.16       19.08      4.62 o 
  -6  -1  14       13.59       15.39      4.31 o 
  -5  -1  14       23.97       24.28      6.31 o 
  -4  -1  14        3.77        2.38      2.46 o 
  -3  -1  14        2.35        2.29      2.62 o 
  -2  -1  14        5.97        9.14      2.69 o 
  -1  -1  14        0.12        0.18      2.46 o 
   0  -1  14        0.30        2.43      4.46 o 
   1  -1  14        1.81        3.24      2.80 o 
   2  -1  14        1.36        3.23      2.61 o 
  -7   0  14        5.29        0.62      2.46 o 
  -6   0  14        1.45       -0.92      2.46 o 
  -5   0  14       33.69       27.15      4.00 o 
  -4   0  14       80.07       96.46      7.04 o 
  -3   0  14       18.46       20.07      3.44 o 
  -2   0  14        2.94        5.59      2.41 o 
  -1   0  14        1.63        2.77      4.31 o 
   0   0  14        0.22        4.86      2.93 o 
   1   0  14        0.46        2.94      2.71 o 
   2   0  14       27.31       34.94      4.35 o 
  -7   1  14        3.66        3.08      3.08 o 
  -6   1  14        6.54        3.65      3.08 o 
  -5   1  14        4.06        1.84      2.77 o 
  -4   1  14       22.70       30.65      3.91 o 
  -3   1  14        6.89        0.55      2.17 o 
  -2   1  14       35.32       39.48      4.15 o 
  -1   1  14       24.01       32.93      7.08 o 
   0   1  14       35.85       29.67      4.02 o 
   1   1  14        1.46        0.31      3.69 o 
   2   1  14       12.90       10.74      3.15 o 
  -6   2  14        6.81       10.07      4.15 o 
  -5   2  14       11.77       20.31      3.76 o 
  -4   2  14        6.40        8.40      2.69 o 
  -3   2  14        0.08        0.80      1.90 o 
  -2   2  14        5.82        7.15      4.77 o 
  -1   2  14        0.27       -1.85      3.39 o 
   0   2  14        2.12        4.31      3.02 o 
   1   2  14        4.25        6.99      2.93 o 
  -6   3  14        1.25        0.62      2.77 o 
  -5   3  14        1.78        2.04      2.37 o 
  -4   3  14        3.96        5.74      2.48 o 
  -3   3  14        4.27       10.42      2.84 o 
  -2   3  14        6.77        9.35      2.65 o 
  -1   3  14        0.65       -2.46      3.39 o 
   0   3  14        1.10        1.85      3.69 o 
   1   3  14        7.49        6.26      2.79 o 
  -5   4  14        0.29       -1.32      3.69 o 
  -4   4  14        4.87        4.21      2.62 o 
  -3   4  14       27.17       41.60      4.47 o 
  -2   4  14       12.32       20.93      6.46 o 
  -1   4  14        0.00       -2.15      3.69 o 
  -2  -4  15        4.63        6.63      3.21 o 
  -4  -3  15        1.90        0.33      2.56 o 
  -3  -3  15        0.74        0.96      2.72 o 
  -2  -3  15        2.63       -1.05      2.56 o 
  -1  -3  15        0.91       -0.92      5.23 o 
  -4  -2  15        0.14        2.15      2.75 o 
  -3  -2  15        2.67        0.40      2.25 o 
  -2  -2  15        0.35       -0.56      4.00 o 
  -1  -2  15        0.06       -0.92      4.62 o 
   0  -2  15        2.46       -2.15      3.69 o 
  -4  -1  15        0.18        0.00      2.48 o 
  -3  -1  15        0.25       -3.25      5.39 o 
  -2  -1  15        4.96        5.11      2.84 o 
  -1  -1  15        2.37        0.00      4.31 o 
   0  -1  15        0.54        1.85      4.62 o 
  -4   0  15       39.89       47.70      5.26 o 
  -3   0  15        2.91        5.10      2.89 o 
  -2   0  15        6.33        9.23      5.85 o 
  -1   0  15        0.11        6.77      4.62 o 
  -4   1  15        0.43        5.29      3.54 o 
  -3   1  15       53.96       57.47      5.50 o 
  -2   1  15        2.58        2.46      4.92 o 
  -1   1  15        0.88       -3.69      4.00 o 
                                                 
